# Supplementary material for: Comparative physiological and full-length transcriptome analyses reveal the molecular mechanism of melatonin-mediated salt tolerance in okra (Abelmoschus esculentus L.)
Source: BMC Plant Biol. 2021 Apr 15;21:180. doi: 10.1186/s12870-021-02957-z (PMC8051126; doi:10.1186/s12870-021-02957-z)
Supplement: Supplementary file 4 — Additional file 4: Table S2. The KEGG pathways of isoforms. [file 12870_2021_2957_MOESM4_ESM.xls]

Additional file 4 of Comparative physiological and full-length transcriptome analyses reveal the molecular mechanism of melatonin-mediated salt tolerance in okra (Abelmoschus esculentus L.) (Yihua Zhan, Tingting Wu, Xuan Zhao, Zhanqi Wang, Yue Chen)
Additional file 4��Table S2 The KEGG pathways of isoforms
KO_Pathway_Level3	Pathway_Name	Reads_Num	Reads_IDs
ko00010	Metabolism; Carbohydrate metabolism; Glycolysis / Gluconeogenesis	641	i2_LQ_OkraNGS_c102599/f1p2/1964	i2_LQ_OkraNGS_c15575/f1p0/2145	i1_LQ_OkraNGS_c3038/f1p1/1673	i2_LQ_OkraNGS_c26448/f1p2/2337	i2_LQ_OkraNGS_c33639/f1p3/2664	i1_LQ_OkraNGS_c6003/f1p0/1613	i1_HQ_OkraNGS_c5956/f4p14/1816	i1_LQ_OkraNGS_c4961/f1p0/1860	i1_LQ_OkraNGS_c15676/f1p0/1369	i4_LQ_OkraNGS_c6323/f1p5/4484	i1_LQ_OkraNGS_c37793/f1p2/1958	i1_LQ_OkraNGS_c29979/f1p0/2018	i1_LQ_OkraNGS_c5621/f1p0/1830	i1_LQ_OkraNGS_c7551/f1p3/1920	i2_LQ_OkraNGS_c10440/f1p10/2242	i2_LQ_OkraNGS_c91437/f16p18/2222	i1_LQ_OkraNGS_c28245/f1p6/1976	i3_LQ_OkraNGS_c21825/f1p0/3147	i2_LQ_OkraNGS_c25885/f1p8/2111	i1_LQ_OkraNGS_c18627/f2p8/1992	i0_HQ_OkraNGS_c187/f2p0/521	i2_LQ_OkraNGS_c23341/f1p6/2779	i2_LQ_OkraNGS_c4118/f1p1/2302	i1_LQ_OkraNGS_c19430/f1p3/1711	i1_LQ_OkraNGS_c2970/f1p36/1816	i2_LQ_OkraNGS_c35716/f1p9/2068	i3_LQ_OkraNGS_c28541/f1p0/3025	i1_LQ_OkraNGS_c42693/f11p0/1653	i3_LQ_OkraNGS_c3838/f1p1/3146	i1_LQ_OkraNGS_c38211/f1p14/1980	i1_LQ_OkraNGS_c7800/f1p5/1642	i1_LQ_OkraNGS_c15951/f1p0/1285	i1_LQ_OkraNGS_c5835/f1p8/1709	i2_LQ_OkraNGS_c36616/f1p11/2371	i1_LQ_OkraNGS_c41488/f1p26/1854	i1_LQ_OkraNGS_c4660/f1p0/1749	i2_LQ_OkraNGS_c53219/f1p5/2478	i1_LQ_OkraNGS_c37290/f1p2/1489	i1_LQ_OkraNGS_c10298/f1p0/1941	i2_LQ_OkraNGS_c47367/f1p9/2124	i1_LQ_OkraNGS_c27901/f1p0/1864	i2_LQ_OkraNGS_c10700/f1p8/2396	i2_LQ_OkraNGS_c60928/f4p8/2067	i1_LQ_OkraNGS_c22863/f1p7/1978	i1_LQ_OkraNGS_c12366/f1p2/1942	i3_LQ_OkraNGS_c13202/f1p0/3483	i1_LQ_OkraNGS_c44138/f1p0/1402
ko00020	Metabolism; Carbohydrate metabolism; Citrate cycle (TCA cycle)	309	i1_LQ_OkraNGS_c19243/f1p6/1828	i2_LQ_OkraNGS_c20102/f1p5/2249	i2_LQ_OkraNGS_c53720/f1p2/2895	i2_LQ_OkraNGS_c29554/f1p2/2063	i2_LQ_OkraNGS_c83913/f1p5/2540	i2_LQ_OkraNGS_c22427/f1p1/2319	i1_HQ_OkraNGS_c30813/f3p0/1312	i0_LQ_OkraNGS_c1872/f1p0/880	i1_LQ_OkraNGS_c12947/f1p0/1882	i3_LQ_OkraNGS_c19356/f1p0/3754	i3_LQ_OkraNGS_c23220/f1p1/3441	i1_LQ_OkraNGS_c15416/f1p0/1331	i2_LQ_OkraNGS_c68613/f1p16/2177	i3_LQ_OkraNGS_c15586/f1p1/3031	i2_LQ_OkraNGS_c64788/f1p1/2199	i1_LQ_OkraNGS_c39308/f1p0/1455	i2_LQ_OkraNGS_c59152/f1p10/2235	i3_LQ_OkraNGS_c19437/f1p0/3401	i2_LQ_OkraNGS_c84154/f1p5/2134	i3_LQ_OkraNGS_c27088/f1p1/3038	i2_LQ_OkraNGS_c68454/f1p10/2228	i2_LQ_OkraNGS_c70082/f1p10/2227	i3_LQ_OkraNGS_c10262/f1p13/3206	i3_LQ_OkraNGS_c18723/f1p4/3452	i3_LQ_OkraNGS_c8384/f1p0/3505	i2_LQ_OkraNGS_c58481/f1p5/2007	i2_LQ_OkraNGS_c18863/f1p1/2074	i2_LQ_OkraNGS_c40071/f1p5/2336	i2_LQ_OkraNGS_c65970/f1p5/2491	i2_LQ_OkraNGS_c37615/f1p15/2282	i1_LQ_OkraNGS_c22226/f1p16/1979	i2_LQ_OkraNGS_c6391/f1p8/2741	i1_LQ_OkraNGS_c16754/f1p0/1333	i2_LQ_OkraNGS_c53299/f1p3/2445	i2_LQ_OkraNGS_c98808/f2p5/2377	i1_LQ_OkraNGS_c29471/f1p0/1704	i2_LQ_OkraNGS_c11216/f1p14/2757	i3_LQ_OkraNGS_c12570/f1p4/3460	i1_HQ_OkraNGS_c3641/f3p0/1812	i3_HQ_OkraNGS_c10433/f2p33/3444	i2_LQ_OkraNGS_c20931/f1p0/2416	i1_LQ_OkraNGS_c18636/f2p2/1877	i3_LQ_OkraNGS_c24268/f1p0/3281	i2_LQ_OkraNGS_c62325/f1p12/3015	i1_LQ_OkraNGS_c37588/f1p0/1641	i2_HQ_OkraNGS_c11799/f3p5/2513	i1_LQ_OkraNGS_c28633/f1p1/1796
ko00030	Metabolism; Carbohydrate metabolism; Pentose phosphate pathway	331	i3_LQ_OkraNGS_c24585/f1p9/3309	i2_LQ_OkraNGS_c86570/f1p4/2194	i1_LQ_OkraNGS_c21105/f1p50/1558	i1_LQ_OkraNGS_c32135/f1p6/1435	i2_LQ_OkraNGS_c3546/f1p10/2937	i2_LQ_OkraNGS_c55700/f1p1/2515	i2_LQ_OkraNGS_c58600/f1p3/2056	i4_LQ_OkraNGS_c3445/f1p6/4699	i2_LQ_OkraNGS_c55232/f1p0/2169	i3_LQ_OkraNGS_c11186/f1p0/3161	i2_LQ_OkraNGS_c85490/f1p58/2531	i2_HQ_OkraNGS_c75823/f5p7/2099	i2_LQ_OkraNGS_c66967/f1p4/2217	i2_LQ_OkraNGS_c8596/f1p12/2838	i2_LQ_OkraNGS_c90806/f1p4/2115	i2_LQ_OkraNGS_c12415/f1p29/2631	i2_LQ_OkraNGS_c40163/f1p4/2614	i2_LQ_OkraNGS_c98609/f6p7/2141	i2_HQ_OkraNGS_c2034/f3p4/2310	i2_LQ_OkraNGS_c90311/f1p9/2088	i2_LQ_OkraNGS_c54511/f1p1/2978	i5_LQ_OkraNGS_c3061/f1p45/5012	i2_LQ_OkraNGS_c27671/f1p3/2686	i2_HQ_OkraNGS_c62098/f7p30/2585	i2_LQ_OkraNGS_c65983/f1p5/2944	i2_HQ_OkraNGS_c57778/f2p46/1568	i2_LQ_OkraNGS_c35337/f1p3/2375	i2_LQ_OkraNGS_c73707/f1p8/2071	i1_LQ_OkraNGS_c9638/f1p0/1815	i2_LQ_OkraNGS_c26925/f1p49/2708	i2_LQ_OkraNGS_c5849/f1p2/2742	i3_LQ_OkraNGS_c27007/f1p5/3072	i2_LQ_OkraNGS_c53323/f1p9/2690	i3_LQ_OkraNGS_c24563/f1p6/3594	i2_LQ_OkraNGS_c41403/f1p3/2804	i1_LQ_OkraNGS_c5541/f1p3/1969	i1_LQ_OkraNGS_c9064/f1p2/1955	i2_LQ_OkraNGS_c79973/f1p13/2457	i1_LQ_OkraNGS_c27214/f1p1/1807	i1_LQ_OkraNGS_c22101/f1p2/1654	i5_LQ_OkraNGS_c2686/f1p6/5669	i1_LQ_OkraNGS_c4290/f1p1/1983	i2_LQ_OkraNGS_c5466/f1p9/2598	i2_LQ_OkraNGS_c29852/f1p10/2071	i2_LQ_OkraNGS_c82952/f1p4/2158	i2_LQ_OkraNGS_c99175/f84p25/2549	i2_LQ_OkraNGS_c10142/f1p12/2583
ko00040	Metabolism; Carbohydrate metabolism; Pentose and glucuronate interconversions	170	i1_LQ_OkraNGS_c29429/f1p0/1706	i1_LQ_OkraNGS_c2785/f1p0/1952	i1_LQ_OkraNGS_c23430/f1p16/1617	i2_HQ_OkraNGS_c14272/f2p14/2189	i1_LQ_OkraNGS_c22491/f1p0/1826	i1_LQ_OkraNGS_c1069/f5p16/1815	i1_LQ_OkraNGS_c22126/f1p10/1803	i1_HQ_OkraNGS_c2115/f3p0/1839	i2_LQ_OkraNGS_c69514/f1p12/2772	i2_LQ_OkraNGS_c19728/f1p2/2286	i1_LQ_OkraNGS_c13032/f1p7/1866	i2_LQ_OkraNGS_c53842/f1p1/2827	i1_LQ_OkraNGS_c13449/f2p0/1811	i1_LQ_OkraNGS_c7041/f1p0/1949	i1_LQ_OkraNGS_c8760/f1p5/1967	i2_LQ_OkraNGS_c55700/f1p1/2515	i2_LQ_OkraNGS_c100308/f1p0/2185	i2_LQ_OkraNGS_c21377/f1p3/2245	i2_HQ_OkraNGS_c6316/f4p3/2271	i1_LQ_OkraNGS_c26570/f1p10/1768	i2_LQ_OkraNGS_c18549/f1p10/2124	i1_LQ_OkraNGS_c10201/f1p6/1944	i1_LQ_OkraNGS_c36466/f1p0/1536	i1_HQ_OkraNGS_c1319/f7p0/1978	i1_HQ_OkraNGS_c2416/f2p11/1768	i2_LQ_OkraNGS_c22995/f1p2/2239	i1_LQ_OkraNGS_c28402/f1p2/1716	i2_LQ_OkraNGS_c62526/f1p0/2775	i2_LQ_OkraNGS_c27901/f1p0/2129	i1_LQ_OkraNGS_c12727/f1p77/1526	i1_LQ_OkraNGS_c6523/f1p4/1544	i1_LQ_OkraNGS_c9250/f1p4/1865	i1_LQ_OkraNGS_c13565/f2p1/1782	i2_LQ_OkraNGS_c11249/f1p32/2754	i2_LQ_OkraNGS_c65751/f1p2/2349	i2_LQ_OkraNGS_c7163/f1p5/2157	i1_LQ_OkraNGS_c3810/f1p6/1648	i2_LQ_OkraNGS_c68334/f1p14/2120	i3_LQ_OkraNGS_c17638/f1p12/3260	i2_LQ_OkraNGS_c67781/f1p5/2130	i1_LQ_OkraNGS_c41831/f1p36/1131	i1_LQ_OkraNGS_c25556/f1p3/1923	i1_HQ_OkraNGS_c6024/f2p13/1774	i2_LQ_OkraNGS_c43224/f2p17/2031	i2_LQ_OkraNGS_c44233/f1p6/2056	i2_LQ_OkraNGS_c96559/f2p14/2020	i2_LQ_OkraNGS_c39457/f1p14/2386
ko00051	Metabolism; Carbohydrate metabolism; Fructose and mannose metabolism	264	i1_LQ_OkraNGS_c23389/f1p4/1876	i2_HQ_OkraNGS_c91041/f10p10/2519	i1_LQ_OkraNGS_c26867/f1p1/1540	i2_HQ_OkraNGS_c39495/f4p18/2401	i2_LQ_OkraNGS_c68051/f1p10/2878	i1_LQ_OkraNGS_c10453/f1p16/1995	i2_LQ_OkraNGS_c15226/f1p9/2097	i4_LQ_OkraNGS_c5697/f1p5/4245	i1_LQ_OkraNGS_c26255/f1p7/1432	i2_LQ_OkraNGS_c52950/f1p7/2235	i1_LQ_OkraNGS_c15083/f2p1/1333	i2_LQ_OkraNGS_c80641/f1p5/3162	i2_LQ_OkraNGS_c95548/f1p15/2307	i2_LQ_OkraNGS_c20302/f1p13/2243	i2_LQ_OkraNGS_c73570/f1p10/2121	i1_LQ_OkraNGS_c21868/f1p6/1429	i1_LQ_OkraNGS_c11143/f1p0/1591	i1_LQ_OkraNGS_c40972/f1p0/1346	i1_LQ_OkraNGS_c9821/f1p35/1723	i2_LQ_OkraNGS_c6313/f1p8/2310	i3_LQ_OkraNGS_c10170/f1p4/3923	i2_LQ_OkraNGS_c53956/f1p5/2311	i2_LQ_OkraNGS_c85165/f1p4/2245	i1_LQ_OkraNGS_c20710/f1p11/1856	i1_LQ_OkraNGS_c21649/f1p1/1476	i1_LQ_OkraNGS_c36166/f1p5/1657	i2_LQ_OkraNGS_c11054/f1p4/2192	i3_LQ_OkraNGS_c20553/f1p2/3629	i2_HQ_OkraNGS_c91562/f10p17/2231	i1_LQ_OkraNGS_c38512/f1p8/1604	i3_LQ_OkraNGS_c17835/f1p2/3378	i2_LQ_OkraNGS_c38521/f3p17/2204	i2_LQ_OkraNGS_c13685/f1p6/2968	i1_LQ_OkraNGS_c27376/f1p0/1844	i1_LQ_OkraNGS_c11872/f1p0/1745	i2_LQ_OkraNGS_c24964/f1p10/2616	i1_LQ_OkraNGS_c37504/f1p43/1445	i0_LQ_OkraNGS_c903/f1p0/824	i0_LQ_OkraNGS_c285/f1p0/568	i1_LQ_OkraNGS_c21904/f1p6/1603	i2_LQ_OkraNGS_c16066/f1p10/2049	i3_LQ_OkraNGS_c28638/f1p0/3041	i1_LQ_OkraNGS_c4882/f2p0/1527	i1_LQ_OkraNGS_c39302/f1p5/1642	i1_LQ_OkraNGS_c4364/f1p0/1601	i1_LQ_OkraNGS_c28736/f2p2/1469	i1_LQ_OkraNGS_c21523/f1p9/1890
ko00052	Metabolism; Carbohydrate metabolism; Galactose metabolism	213	i3_LQ_OkraNGS_c10563/f1p0/3156	i2_LQ_OkraNGS_c15575/f1p0/2145	i5_LQ_OkraNGS_c1902/f1p6/5241	i4_LQ_OkraNGS_c4051/f1p5/4790	i3_LQ_OkraNGS_c12373/f1p0/3102	i2_HQ_OkraNGS_c57588/f2p11/2091	i2_HQ_OkraNGS_c60480/f15p20/2266	i2_LQ_OkraNGS_c29790/f1p18/1995	i2_LQ_OkraNGS_c12639/f1p6/2681	i1_LQ_OkraNGS_c37652/f1p0/1765	i2_LQ_OkraNGS_c50920/f1p1/2579	i2_LQ_OkraNGS_c27309/f1p2/2829	i3_HQ_OkraNGS_c501/f12p0/3524	i3_HQ_OkraNGS_c6561/f2p1/3176	i1_LQ_OkraNGS_c4961/f1p0/1860	i1_LQ_OkraNGS_c21523/f1p9/1890	i2_HQ_OkraNGS_c77801/f2p11/2712	i2_HQ_OkraNGS_c38450/f2p2/2737	i2_LQ_OkraNGS_c54005/f1p0/2240	i1_LQ_OkraNGS_c21881/f1p3/1977	i3_LQ_OkraNGS_c28638/f1p0/3041	i2_LQ_OkraNGS_c10440/f1p10/2242	i1_LQ_OkraNGS_c5621/f1p0/1830	i2_LQ_OkraNGS_c37061/f1p5/2530	i2_HQ_OkraNGS_c98922/f6p8/2227	i1_LQ_OkraNGS_c28245/f1p6/1976	i2_LQ_OkraNGS_c101107/f1p2/2374	i3_LQ_OkraNGS_c21507/f1p0/3419	i3_LQ_OkraNGS_c16005/f1p3/3025	i1_LQ_OkraNGS_c37522/f1p4/1728	i2_LQ_OkraNGS_c30314/f1p7/2120	i1_LQ_OkraNGS_c12871/f1p5/2002	i2_LQ_OkraNGS_c86884/f1p2/2444	i1_HQ_OkraNGS_c9097/f2p18/1883	i5_LQ_OkraNGS_c1674/f1p8/5941	i1_LQ_OkraNGS_c20236/f1p7/1655	i2_LQ_OkraNGS_c4118/f1p1/2302	i1_LQ_OkraNGS_c22526/f1p64/1721	i2_HQ_OkraNGS_c1797/f8p4/2157	i1_LQ_OkraNGS_c38211/f1p14/1980	i4_HQ_OkraNGS_c7620/f2p0/4155	i1_LQ_OkraNGS_c9034/f1p3/1753	i2_LQ_OkraNGS_c35269/f1p5/2580	i2_LQ_OkraNGS_c13988/f1p7/2128	i1_LQ_OkraNGS_c10298/f1p0/1941	i2_HQ_OkraNGS_c17769/f2p7/2123	i2_LQ_OkraNGS_c36371/f1p10/2399
ko00053	Metabolism; Carbohydrate metabolism; Ascorbate and aldarate metabolism	283	i2_LQ_OkraNGS_c56782/f1p0/2967	i1_LQ_OkraNGS_c15418/f1p6/1393	i2_LQ_OkraNGS_c56867/f1p34/2311	i1_LQ_OkraNGS_c7805/f1p3/1927	i2_LQ_OkraNGS_c43599/f1p2/2069	i2_LQ_OkraNGS_c34363/f1p4/2614	i2_LQ_OkraNGS_c7834/f1p8/2194	i2_HQ_OkraNGS_c26413/f2p37/2160	i2_LQ_OkraNGS_c21139/f1p10/2787	i3_LQ_OkraNGS_c2466/f1p58/3058	i2_LQ_OkraNGS_c102472/f1p2/2027	i2_LQ_OkraNGS_c25576/f1p29/2177	i1_LQ_OkraNGS_c15174/f1p2/1213	i1_LQ_OkraNGS_c21092/f1p0/1985	i2_LQ_OkraNGS_c7162/f1p0/2262	i1_LQ_OkraNGS_c27504/f1p1/2040	i1_LQ_OkraNGS_c1254/f3p23/2027	i1_LQ_OkraNGS_c19310/f1p9/1681	i2_LQ_OkraNGS_c28574/f1p2/2269	i1_LQ_OkraNGS_c9560/f1p1/1898	i1_LQ_OkraNGS_c37804/f1p0/1983	i1_LQ_OkraNGS_c9693/f1p0/1726	i1_LQ_OkraNGS_c11793/f1p7/2000	i1_LQ_OkraNGS_c19470/f1p7/1877	i2_LQ_OkraNGS_c37158/f1p20/2592	i1_LQ_OkraNGS_c8436/f1p2/1947	i2_LQ_OkraNGS_c85128/f1p41/2624	i2_HQ_OkraNGS_c42266/f8p20/2557	i1_LQ_OkraNGS_c4489/f1p0/1899	i2_LQ_OkraNGS_c15162/f1p2/2130	i2_LQ_OkraNGS_c58184/f1p8/2006	i1_LQ_OkraNGS_c11453/f1p0/1988	i2_LQ_OkraNGS_c26736/f1p7/2464	i3_LQ_OkraNGS_c19860/f1p0/3281	i1_LQ_OkraNGS_c7041/f1p0/1949	i2_LQ_OkraNGS_c100308/f1p0/2185	i1_LQ_OkraNGS_c34769/f2p3/1623	i2_LQ_OkraNGS_c88571/f1p4/2044	i3_LQ_OkraNGS_c4898/f1p0/3846	i1_LQ_OkraNGS_c10201/f1p6/1944	i2_LQ_OkraNGS_c21586/f1p32/2426	i3_LQ_OkraNGS_c4196/f1p4/3581	i1_LQ_OkraNGS_c28402/f1p2/1716	i2_LQ_OkraNGS_c62526/f1p0/2775	i2_LQ_OkraNGS_c11498/f1p12/2406	i2_LQ_OkraNGS_c15398/f1p2/2032	i2_LQ_OkraNGS_c34825/f1p28/2245
ko00061	Metabolism; Lipid metabolism; Fatty acid biosynthesis	209	i2_LQ_OkraNGS_c42051/f2p18/2285	i2_LQ_OkraNGS_c50167/f1p6/2866	i1_LQ_OkraNGS_c6716/f1p473/1994	i2_LQ_OkraNGS_c48978/f1p0/2532	i2_LQ_OkraNGS_c13220/f1p5/2341	i2_LQ_OkraNGS_c5491/f1p3/2378	i1_LQ_OkraNGS_c38942/f1p6/1983	i1_LQ_OkraNGS_c32544/f1p18/1412	i2_LQ_OkraNGS_c35177/f1p7/2353	i2_LQ_OkraNGS_c84741/f1p6/2596	i2_LQ_OkraNGS_c38075/f1p0/2409	i1_LQ_OkraNGS_c10652/f1p8/1776	i2_LQ_OkraNGS_c69262/f1p11/2145	i2_LQ_OkraNGS_c14748/f1p7/3003	i5_LQ_OkraNGS_c996/f1p8/5671	i2_LQ_OkraNGS_c83173/f1p14/2495	i2_LQ_OkraNGS_c68539/f1p6/2440	i2_LQ_OkraNGS_c48892/f1p0/2596	i2_LQ_OkraNGS_c10622/f1p16/2265	i2_LQ_OkraNGS_c8181/f2p4/2550	i2_HQ_OkraNGS_c92274/f2p2/2111	i2_LQ_OkraNGS_c10164/f1p8/2506	i2_LQ_OkraNGS_c42396/f1p2/2587	i2_LQ_OkraNGS_c51295/f1p2/2475	i1_LQ_OkraNGS_c36121/f1p5/1813	i1_LQ_OkraNGS_c25293/f1p47/1996	i4_LQ_OkraNGS_c4753/f1p3/4528	i2_LQ_OkraNGS_c86870/f1p15/2720	i2_LQ_OkraNGS_c33038/f1p13/2490	i2_HQ_OkraNGS_c28154/f4p9/2345	i3_LQ_OkraNGS_c26463/f1p0/3090	i1_HQ_OkraNGS_c20600/f2p7/1682	i2_HQ_OkraNGS_c67266/f3p2/2546	i1_LQ_OkraNGS_c38385/f1p0/1879	i1_LQ_OkraNGS_c9794/f1p1/1710	i1_LQ_OkraNGS_c29167/f1p0/1560	i1_LQ_OkraNGS_c25278/f1p3/1702	i2_LQ_OkraNGS_c47022/f5p9/2211	i3_LQ_OkraNGS_c15471/f1p0/3029	i2_LQ_OkraNGS_c54312/f1p0/2623	i2_LQ_OkraNGS_c86440/f1p7/2577	i6_LQ_OkraNGS_c523/f1p0/6237	i2_LQ_OkraNGS_c68812/f1p6/2559	i2_LQ_OkraNGS_c52867/f1p16/2559	i1_LQ_OkraNGS_c29667/f1p0/1663	i1_LQ_OkraNGS_c10593/f1p2/1924	i1_LQ_OkraNGS_c3993/f1p15/1950
ko00062	Metabolism; Lipid metabolism; Fatty acid elongation	83	i1_LQ_OkraNGS_c13246/f1p8/1695	i4_LQ_OkraNGS_c2374/f1p2/4206	i3_LQ_OkraNGS_c26553/f1p2/3043	i2_LQ_OkraNGS_c7049/f1p17/2433	i1_LQ_OkraNGS_c20623/f1p7/1912	i2_LQ_OkraNGS_c35915/f1p17/2125	i3_LQ_OkraNGS_c8246/f1p13/3659	i2_LQ_OkraNGS_c23353/f1p29/2290	i1_LQ_OkraNGS_c26554/f1p5/1722	i2_LQ_OkraNGS_c84973/f1p3/2871	i3_LQ_OkraNGS_c10722/f1p0/3126	i1_LQ_OkraNGS_c24810/f1p0/1991	i1_LQ_OkraNGS_c4843/f1p0/1795	i1_LQ_OkraNGS_c4482/f1p0/1878	i2_LQ_OkraNGS_c55796/f1p30/2567	i2_LQ_OkraNGS_c84779/f1p24/2410	i2_HQ_OkraNGS_c35462/f2p4/2791	i3_LQ_OkraNGS_c16047/f1p0/3088	i2_LQ_OkraNGS_c80046/f1p68/2721	i1_LQ_OkraNGS_c3127/f1p0/1786	i2_LQ_OkraNGS_c15700/f1p4/1962	i2_LQ_OkraNGS_c73515/f1p26/2093	i3_LQ_OkraNGS_c5833/f1p0/3389	i3_LQ_OkraNGS_c11382/f1p17/3152	i1_HQ_OkraNGS_c9102/f4p5/2004	i2_LQ_OkraNGS_c51973/f1p19/2798	i2_LQ_OkraNGS_c42136/f1p1/2524	i1_HQ_OkraNGS_c24766/f3p15/1790	i2_HQ_OkraNGS_c98898/f5p16/2130	i1_LQ_OkraNGS_c12548/f1p14/1812	i2_LQ_OkraNGS_c19663/f1p0/2289	i2_LQ_OkraNGS_c67759/f1p2/2217	i1_LQ_OkraNGS_c29573/f1p0/1869	i1_LQ_OkraNGS_c37231/f1p2/1922	i2_LQ_OkraNGS_c11428/f2p21/2543	i1_LQ_OkraNGS_c10006/f1p3/1527	i1_LQ_OkraNGS_c3623/f1p6/1920	i2_LQ_OkraNGS_c26454/f1p2/2995	i2_LQ_OkraNGS_c37049/f1p1/2387	i1_LQ_OkraNGS_c22402/f2p2/1911	i2_LQ_OkraNGS_c67609/f1p1/2218	i2_HQ_OkraNGS_c64623/f2p24/2207	i2_HQ_OkraNGS_c87779/f4p1/2041	i1_LQ_OkraNGS_c32548/f1p0/1366	i2_LQ_OkraNGS_c37971/f1p0/2094	i2_LQ_OkraNGS_c25680/f1p26/2948	i1_LQ_OkraNGS_c16376/f1p3/1328
ko00071	Metabolism; Lipid metabolism; Fatty acid degradation	263	i2_LQ_OkraNGS_c9505/f1p8/2362	i3_LQ_OkraNGS_c9964/f1p9/3302	i2_LQ_OkraNGS_c12885/f1p0/2735	i2_LQ_OkraNGS_c59111/f1p8/2050	i2_LQ_OkraNGS_c58868/f1p2/2086	i2_LQ_OkraNGS_c1454/f8p8/2258	i1_LQ_OkraNGS_c3746/f1p0/1884	i1_LQ_OkraNGS_c10593/f1p2/1924	i2_LQ_OkraNGS_c18380/f1p6/2157	i2_LQ_OkraNGS_c84820/f1p2/2836	i1_LQ_OkraNGS_c8668/f1p0/1778	i2_LQ_OkraNGS_c54312/f1p0/2623	i1_LQ_OkraNGS_c15394/f1p0/1419	i2_LQ_OkraNGS_c18417/f1p1/2395	i2_HQ_OkraNGS_c9960/f2p17/2478	i2_LQ_OkraNGS_c31487/f4p8/2041	i1_LQ_OkraNGS_c6685/f1p10/2027	i3_LQ_OkraNGS_c26463/f1p0/3090	i2_LQ_OkraNGS_c86870/f1p15/2720	i4_LQ_OkraNGS_c4753/f1p3/4528	i2_LQ_OkraNGS_c51295/f1p2/2475	i2_LQ_OkraNGS_c49644/f1p9/2604	i2_HQ_OkraNGS_c92274/f2p2/2111	i2_LQ_OkraNGS_c79200/f1p13/2523	i1_LQ_OkraNGS_c4218/f1p1/1925	i2_LQ_OkraNGS_c48892/f1p0/2596	i2_LQ_OkraNGS_c10622/f1p16/2265	i1_LQ_OkraNGS_c30167/f1p0/1761	i1_LQ_OkraNGS_c36623/f1p16/1741	i2_LQ_OkraNGS_c10666/f1p9/2259	i2_LQ_OkraNGS_c9628/f1p8/2831	i2_LQ_OkraNGS_c42051/f2p18/2285	i1_LQ_OkraNGS_c1366/f2p5/1826	i1_LQ_OkraNGS_c35106/f1p13/1934	i1_LQ_OkraNGS_c7875/f1p10/1549	i2_LQ_OkraNGS_c81766/f1p2/2410	i2_LQ_OkraNGS_c53759/f1p2/2602	i2_LQ_OkraNGS_c63880/f1p1/2377	i2_LQ_OkraNGS_c64129/f1p7/2735	i1_LQ_OkraNGS_c9946/f1p14/1541	i2_LQ_OkraNGS_c64642/f1p13/2227	i1_LQ_OkraNGS_c9654/f1p0/1719	i1_LQ_OkraNGS_c11525/f1p11/1605	i2_LQ_OkraNGS_c90176/f1p4/2035	i2_LQ_OkraNGS_c29724/f1p4/2121	i2_LQ_OkraNGS_c65669/f1p0/2767	i2_LQ_OkraNGS_c26682/f1p12/2486
ko00072	Metabolism; Lipid metabolism; Synthesis and degradation of ketone bodies	28	i1_LQ_OkraNGS_c7875/f1p10/1549	i1_LQ_OkraNGS_c7111/f1p1/1657	i4_LQ_OkraNGS_c1846/f1p0/4873	i2_LQ_OkraNGS_c15655/f1p2/2038	i1_LQ_OkraNGS_c34926/f1p2/1539	i1_LQ_OkraNGS_c5818/f1p31/1914	i1_HQ_OkraNGS_c11204/f2p2/1892	i1_LQ_OkraNGS_c20594/f1p8/1904	i1_HQ_OkraNGS_c2069/f2p0/1703	i3_LQ_OkraNGS_c4353/f1p0/3815	i4_LQ_OkraNGS_c4183/f1p4/4233	i4_LQ_OkraNGS_c1004/f1p0/4968	i1_LQ_OkraNGS_c26606/f1p0/1869	i3_LQ_OkraNGS_c10179/f1p0/3210	i2_LQ_OkraNGS_c51135/f1p2/2600	i1_LQ_OkraNGS_c23178/f1p10/1659	i1_LQ_OkraNGS_c20218/f1p15/1772	i2_LQ_OkraNGS_c54410/f1p2/2144	i2_LQ_OkraNGS_c37137/f1p1/2142	i1_LQ_OkraNGS_c37055/f1p2/1633	i2_LQ_OkraNGS_c21582/f1p2/2295	i6_LQ_OkraNGS_c41/f1p0/6247	i1_LQ_OkraNGS_c28160/f1p0/1563	i3_LQ_OkraNGS_c11739/f1p2/3381	i2_LQ_OkraNGS_c53871/f1p7/2787	i1_HQ_OkraNGS_c1631/f7p12/1803	i1_HQ_OkraNGS_c1950/f3p7/1752	i2_HQ_OkraNGS_c88309/f2p2/2076
ko00073	Metabolism; Lipid metabolism; Cutin, suberine and wax biosynthesis	25	i1_LQ_OkraNGS_c7981/f1p6/1700	i2_LQ_OkraNGS_c54256/f1p3/2168	i1_LQ_OkraNGS_c26481/f1p0/1572	i1_LQ_OkraNGS_c30350/f1p0/1912	i1_LQ_OkraNGS_c30358/f1p0/1696	i1_HQ_OkraNGS_c14688/f2p33/1877	i1_LQ_OkraNGS_c13706/f1p0/1859	i1_LQ_OkraNGS_c5838/f1p10/1998	i2_LQ_OkraNGS_c40619/f1p1/2420	i1_LQ_OkraNGS_c24796/f1p0/1973	i2_LQ_OkraNGS_c67318/f1p1/2848	i1_HQ_OkraNGS_c1956/f3p0/1625	i1_LQ_OkraNGS_c38928/f1p8/1798	i2_LQ_OkraNGS_c41512/f1p0/2199	i1_LQ_OkraNGS_c22591/f1p0/1825	i2_HQ_OkraNGS_c64361/f2p3/2733	i1_HQ_OkraNGS_c2768/f5p12/1657	i2_LQ_OkraNGS_c4781/f1p0/2378	i2_LQ_OkraNGS_c53669/f1p1/2188	i0_LQ_OkraNGS_c477/f1p0/872	i3_LQ_OkraNGS_c20728/f1p0/3694	i2_LQ_OkraNGS_c27298/f1p1/2522	i1_LQ_OkraNGS_c2770/f1p0/1776	i1_LQ_OkraNGS_c3997/f1p4/1990	i1_LQ_OkraNGS_c18493/f2p0/2020
ko00100	Metabolism; Lipid metabolism; Steroid biosynthesis	91	i1_HQ_OkraNGS_c17182/f3p0/1875	i3_LQ_OkraNGS_c8129/f1p0/3282	i3_LQ_OkraNGS_c14386/f1p1/3573	i1_HQ_OkraNGS_c2162/f6p5/1971	i1_LQ_OkraNGS_c35910/f1p0/1970	i2_LQ_OkraNGS_c90786/f1p0/2028	i3_LQ_OkraNGS_c19194/f1p2/3209	i1_LQ_OkraNGS_c16635/f1p0/1264	i2_LQ_OkraNGS_c80939/f1p5/2720	i2_LQ_OkraNGS_c40173/f1p0/2367	i2_LQ_OkraNGS_c20471/f1p5/2716	i2_HQ_OkraNGS_c2039/f11p5/2594	i1_HQ_OkraNGS_c2494/f2p4/1889	i2_LQ_OkraNGS_c78464/f1p8/2163	i4_LQ_OkraNGS_c1130/f1p0/4498	i2_LQ_OkraNGS_c29781/f1p1/2069	i3_LQ_OkraNGS_c6010/f1p0/3629	i3_LQ_OkraNGS_c11083/f1p14/3807	i1_LQ_OkraNGS_c1908/f2p4/1846	i2_LQ_OkraNGS_c36404/f1p5/3009	i1_LQ_OkraNGS_c25654/f1p15/1999	i3_LQ_OkraNGS_c4897/f1p2/4016	i2_LQ_OkraNGS_c54084/f1p9/3068	i3_LQ_OkraNGS_c11476/f1p8/3590	i2_LQ_OkraNGS_c15328/f1p0/2028	i3_LQ_OkraNGS_c25399/f1p6/3230	i2_LQ_OkraNGS_c9277/f1p0/2689	i2_LQ_OkraNGS_c84740/f1p0/2147	i2_LQ_OkraNGS_c37039/f1p4/2658	i2_LQ_OkraNGS_c22309/f1p8/2399	i1_LQ_OkraNGS_c22004/f2p11/1875	i2_LQ_OkraNGS_c70633/f1p2/2390	i2_LQ_OkraNGS_c43539/f1p7/2243	i2_LQ_OkraNGS_c98920/f4p9/2121	i1_LQ_OkraNGS_c29235/f1p0/2025	i2_LQ_OkraNGS_c6533/f1p0/2614	i2_LQ_OkraNGS_c67333/f1p1/2092	i2_HQ_OkraNGS_c57581/f2p3/2096	i3_HQ_OkraNGS_c10456/f2p0/3282	i2_LQ_OkraNGS_c40697/f1p5/2390	i3_LQ_OkraNGS_c9644/f1p1/3517	i2_LQ_OkraNGS_c33195/f1p3/2110	i2_LQ_OkraNGS_c39881/f1p5/2700	i2_LQ_OkraNGS_c2710/f1p3/2106	i1_LQ_OkraNGS_c11264/f1p0/1977	i1_LQ_OkraNGS_c37857/f1p12/1747	i2_LQ_OkraNGS_c24325/f1p2/2430
ko00130	Metabolism; Metabolism of cofactors and vitamins; Ubiquinone and other terpenoid-quinone biosynthesis	109	i2_LQ_OkraNGS_c48704/f1p5/2288	i1_LQ_OkraNGS_c15720/f1p0/1159	i1_LQ_OkraNGS_c5163/f1p3/1590	i1_LQ_OkraNGS_c1148/f9p19/1775	i1_LQ_OkraNGS_c8298/f1p17/1512	i1_LQ_OkraNGS_c19216/f1p4/1861	i2_LQ_OkraNGS_c81376/f1p7/2027	i2_LQ_OkraNGS_c92232/f3p4/2226	i1_HQ_OkraNGS_c9260/f3p7/1779	i1_LQ_OkraNGS_c31742/f1p0/1480	i1_HQ_OkraNGS_c12921/f2p0/1739	i0_LQ_OkraNGS_c1613/f1p14/896	i2_LQ_OkraNGS_c9093/f1p1/2351	i2_LQ_OkraNGS_c70966/f1p5/2127	i2_HQ_OkraNGS_c92361/f4p3/2071	i2_LQ_OkraNGS_c37822/f1p1/2218	i3_LQ_OkraNGS_c18096/f1p9/3086	i2_HQ_OkraNGS_c46848/f7p1/2172	i2_LQ_OkraNGS_c19190/f1p2/2139	i1_LQ_OkraNGS_c35625/f1p18/1935	i4_LQ_OkraNGS_c1796/f1p0/5020	i1_LQ_OkraNGS_c12790/f1p0/2000	i2_LQ_OkraNGS_c28045/f1p1/2273	i2_LQ_OkraNGS_c21186/f1p2/2486	i2_LQ_OkraNGS_c56537/f1p7/2375	i1_LQ_OkraNGS_c36320/f1p0/1633	i1_LQ_OkraNGS_c26303/f1p6/1765	i1_LQ_OkraNGS_c8875/f1p0/1896	i2_LQ_OkraNGS_c89970/f1p14/2102	i1_HQ_OkraNGS_c14236/f2p3/1532	i1_HQ_OkraNGS_c11643/f2p5/1963	i2_LQ_OkraNGS_c4235/f1p8/2343	i0_LQ_OkraNGS_c2033/f1p7/244	i2_LQ_OkraNGS_c43705/f1p14/2090	i2_LQ_OkraNGS_c21352/f1p5/2327	i2_LQ_OkraNGS_c95316/f1p9/2170	i3_LQ_OkraNGS_c7524/f1p3/3674	i1_LQ_OkraNGS_c21824/f1p34/1974	i1_LQ_OkraNGS_c27297/f1p3/1807	i2_HQ_OkraNGS_c16818/f4p4/2231	i1_LQ_OkraNGS_c15978/f1p4/1345	i3_LQ_OkraNGS_c25343/f1p19/3267	i2_LQ_OkraNGS_c76292/f3p4/2261	i2_LQ_OkraNGS_c66968/f1p0/2549	i1_LQ_OkraNGS_c4950/f1p47/1735	i2_LQ_OkraNGS_c6126/f2p4/2135	i1_LQ_OkraNGS_c1697/f10p0/1779
ko00140	Metabolism; Lipid metabolism; Steroid hormone biosynthesis	7	i3_LQ_OkraNGS_c15475/f1p0/3081	i2_LQ_OkraNGS_c11566/f1p1/3002	i1_LQ_OkraNGS_c10716/f1p0/1955	i1_LQ_OkraNGS_c22422/f1p0/1716	i2_LQ_OkraNGS_c49702/f1p1/3033	i1_HQ_OkraNGS_c12802/f2p6/1720	i2_LQ_OkraNGS_c42136/f1p1/2524
ko00190	Metabolism; Energy metabolism; Oxidative phosphorylation	742	i4_LQ_OkraNGS_c7146/f1p7/4019	i2_HQ_OkraNGS_c2731/f4p22/2425	i3_LQ_OkraNGS_c12920/f1p10/3528	i2_LQ_OkraNGS_c19307/f1p19/2932	i3_LQ_OkraNGS_c14473/f1p0/3361	i5_LQ_OkraNGS_c1949/f1p19/5495	i5_LQ_OkraNGS_c1304/f1p4/5606	i4_LQ_OkraNGS_c5938/f1p2/4632	i3_LQ_OkraNGS_c24727/f1p6/3379	i1_LQ_OkraNGS_c38026/f1p3/1917	i3_LQ_OkraNGS_c5603/f1p5/3363	i5_HQ_OkraNGS_c348/f2p11/5917	i2_LQ_OkraNGS_c8324/f1p16/2736	i4_LQ_OkraNGS_c6938/f1p0/4106	i3_LQ_OkraNGS_c10217/f1p13/3261	i2_LQ_OkraNGS_c64152/f1p1/2881	i1_LQ_OkraNGS_c31980/f1p0/1412	i4_LQ_OkraNGS_c5407/f1p14/4948	i3_LQ_OkraNGS_c14802/f1p7/3050	i2_LQ_OkraNGS_c16440/f1p3/2088	i4_LQ_OkraNGS_c5708/f1p2/4663	i3_LQ_OkraNGS_c10028/f1p2/3433	i2_LQ_OkraNGS_c21430/f1p3/2530	i4_LQ_OkraNGS_c2938/f1p17/4270	i3_LQ_OkraNGS_c8994/f1p0/3136	i1_LQ_OkraNGS_c11884/f1p14/1796	i1_LQ_OkraNGS_c39067/f1p10/1793	i4_LQ_OkraNGS_c3516/f1p0/4747	i5_LQ_OkraNGS_c600/f1p0/5169	i3_LQ_OkraNGS_c6930/f1p0/3653	i2_LQ_OkraNGS_c78719/f1p32/2428	i3_LQ_OkraNGS_c19366/f1p2/3866	i2_LQ_OkraNGS_c26078/f1p13/2515	i3_LQ_OkraNGS_c21894/f1p4/3992	i1_LQ_OkraNGS_c22277/f1p0/1880	i2_LQ_OkraNGS_c102113/f1p14/2014	i2_LQ_OkraNGS_c67312/f1p25/2314	i2_LQ_OkraNGS_c66820/f1p9/2505	i0_LQ_OkraNGS_c1023/f1p0/841	i1_LQ_OkraNGS_c32197/f1p1/1347	i1_LQ_OkraNGS_c16495/f1p0/1265	i2_LQ_OkraNGS_c80184/f1p0/2138	i2_LQ_OkraNGS_c90460/f1p76/2081	i3_LQ_OkraNGS_c17799/f1p4/3391	i2_LQ_OkraNGS_c82024/f1p13/2898	i2_LQ_OkraNGS_c48345/f1p23/2370	i1_LQ_OkraNGS_c2619/f1p5/1945
ko00195	Metabolism; Energy metabolism; Photosynthesis	422	i3_LQ_OkraNGS_c10152/f1p7/3546	i4_LQ_OkraNGS_c6410/f1p0/4866	i5_LQ_OkraNGS_c2673/f1p6/5275	i0_LQ_OkraNGS_c1608/f1p0/676	i3_LQ_OkraNGS_c18720/f1p26/3058	i3_LQ_OkraNGS_c6649/f1p0/3319	i2_LQ_OkraNGS_c84651/f1p53/2747	i5_LQ_OkraNGS_c78/f1p0/5108	i1_LQ_OkraNGS_c15623/f1p3/1432	i6_LQ_OkraNGS_c533/f1p0/6042	i0_LQ_OkraNGS_c642/f1p19/594	i4_LQ_OkraNGS_c2097/f1p13/4762	i1_LQ_OkraNGS_c15903/f1p0/1449	i8_LQ_OkraNGS_c38/f1p0/8861	i3_LQ_OkraNGS_c9666/f1p0/3900	i5_LQ_OkraNGS_c839/f1p0/5618	i3_LQ_OkraNGS_c9388/f1p327/3708	i3_LQ_OkraNGS_c7378/f1p0/3081	i3_LQ_OkraNGS_c3530/f1p0/3302	i0_LQ_OkraNGS_c100/f5p0/809	i3_LQ_OkraNGS_c26064/f1p15/3008	i3_LQ_OkraNGS_c16681/f2p0/3062	i5_LQ_OkraNGS_c947/f1p0/5753	i3_LQ_OkraNGS_c7061/f1p3/3566	i0_LQ_OkraNGS_c84/f5p0/658	i2_LQ_OkraNGS_c79879/f1p189/2893	i6_LQ_OkraNGS_c145/f1p0/6505	i11_LQ_OkraNGS_c11/f1p0/11309	i1_HQ_OkraNGS_c42514/f3p2/1455	i4_LQ_OkraNGS_c2266/f1p13/4336	i6_LQ_OkraNGS_c462/f1p0/6736	i3_LQ_OkraNGS_c18054/f1p1/3210	i5_LQ_OkraNGS_c981/f1p7/5586	i5_LQ_OkraNGS_c1645/f1p16/5797	i2_LQ_OkraNGS_c51520/f1p334/2553	i2_LQ_OkraNGS_c32959/f1p16/2737	i8_LQ_OkraNGS_c6/f1p0/9009	i3_LQ_OkraNGS_c5448/f1p10/3494	i1_HQ_OkraNGS_c42110/f3p1/1391	i0_LQ_OkraNGS_c165/f2p0/970	i4_LQ_OkraNGS_c885/f1p0/4163	i2_LQ_OkraNGS_c24890/f1p72/2646	i4_LQ_OkraNGS_c5128/f1p2/4621	i4_LQ_OkraNGS_c6364/f1p4/4889	i5_LQ_OkraNGS_c1677/f1p0/5864	i6_LQ_OkraNGS_c58/f1p0/6224	i0_LQ_OkraNGS_c857/f1p0/783
ko00196	Metabolism; Energy metabolism; Photosynthesis - antenna proteins	33	i1_LQ_OkraNGS_c46973/f1p0/1057	i0_LQ_OkraNGS_c198/f2p0/947	i2_LQ_OkraNGS_c62599/f1p31/2260	i2_HQ_OkraNGS_c51740/f2p31/2647	i0_LQ_OkraNGS_c191/f2p0/860	i1_LQ_OkraNGS_c48104/f1p1/1058	i1_LQ_OkraNGS_c47817/f1p6/1157	i0_LQ_OkraNGS_c1323/f1p0/946	i1_LQ_OkraNGS_c48084/f1p22/1104	i1_LQ_OkraNGS_c46787/f1p0/1083	i1_LQ_OkraNGS_c10573/f1p0/1577	i1_LQ_OkraNGS_c32557/f1p0/1276	i0_LQ_OkraNGS_c1411/f1p4/630	i2_LQ_OkraNGS_c11132/f1p32/2507	i1_LQ_OkraNGS_c47645/f1p0/1100	i2_LQ_OkraNGS_c38577/f1p7/2281	i1_LQ_OkraNGS_c32240/f1p17/1372	i0_LQ_OkraNGS_c1919/f1p0/965	i0_LQ_OkraNGS_c1226/f1p0/974	i1_LQ_OkraNGS_c47198/f1p66/1102	i1_LQ_OkraNGS_c15404/f1p5/1192	i2_LQ_OkraNGS_c25627/f1p1/2587	i2_LQ_OkraNGS_c40568/f1p31/2389	i2_HQ_OkraNGS_c62079/f2p27/2498	i2_LQ_OkraNGS_c95579/f1p10/2296	i1_LQ_OkraNGS_c19768/f1p9/1633	i1_LQ_OkraNGS_c46681/f1p0/1037	i1_LQ_OkraNGS_c48146/f1p0/1028	i2_LQ_OkraNGS_c10570/f1p1118/2670	i2_HQ_OkraNGS_c4674/f4p32/2611	i2_LQ_OkraNGS_c47029/f2p34/2514	i0_LQ_OkraNGS_c702/f1p0/694	i1_LQ_OkraNGS_c31597/f1p0/1134
ko00220	Metabolism; Amino acid metabolism; Arginine biosynthesis	182	i2_LQ_OkraNGS_c12002/f1p3/2409	i1_LQ_OkraNGS_c16546/f1p0/1365	i1_LQ_OkraNGS_c8179/f1p4/1826	i1_LQ_OkraNGS_c27567/f1p2/1917	i1_LQ_OkraNGS_c29243/f1p0/1951	i2_LQ_OkraNGS_c53200/f1p27/2403	i0_LQ_OkraNGS_c1086/f1p35/868	i2_LQ_OkraNGS_c93450/f1p20/2481	i1_LQ_OkraNGS_c27498/f1p7/1699	i3_LQ_OkraNGS_c8323/f1p0/3121	i3_LQ_OkraNGS_c9513/f1p4/3541	i1_LQ_OkraNGS_c21372/f1p0/1954	i2_LQ_OkraNGS_c102414/f1p5/1964	i1_LQ_OkraNGS_c38521/f1p17/1724	i1_LQ_OkraNGS_c38822/f1p1/1673	i1_LQ_OkraNGS_c8199/f1p9/1582	i2_LQ_OkraNGS_c13699/f1p2/3069	i1_LQ_OkraNGS_c9085/f1p20/1753	i4_LQ_OkraNGS_c2871/f1p15/4157	i1_LQ_OkraNGS_c38554/f1p0/1435	i1_LQ_OkraNGS_c4875/f1p0/1882	i1_HQ_OkraNGS_c14356/f2p7/1736	i1_LQ_OkraNGS_c4287/f1p0/1935	i1_LQ_OkraNGS_c38351/f1p12/1424	i1_LQ_OkraNGS_c2717/f1p0/1831	i2_LQ_OkraNGS_c4065/f1p0/2872	i2_LQ_OkraNGS_c82926/f1p3/2499	i2_LQ_OkraNGS_c64193/f1p32/2654	i2_LQ_OkraNGS_c59203/f1p0/2072	i1_LQ_OkraNGS_c7899/f2p0/1646	i1_LQ_OkraNGS_c20017/f1p11/1837	i2_LQ_OkraNGS_c25557/f1p1/2974	i2_LQ_OkraNGS_c10445/f1p3/2194	i2_LQ_OkraNGS_c66097/f1p2/3096	i2_LQ_OkraNGS_c47372/f1p1/2276	i2_LQ_OkraNGS_c64518/f1p0/2130	i2_LQ_OkraNGS_c15961/f1p39/2037	i2_LQ_OkraNGS_c6095/f1p4/2597	i3_LQ_OkraNGS_c18986/f1p4/3732	i1_LQ_OkraNGS_c26217/f1p22/1503	i2_LQ_OkraNGS_c15833/f1p36/1931	i2_LQ_OkraNGS_c63645/f1p1/2524	i1_LQ_OkraNGS_c24170/f1p4/1979	i1_LQ_OkraNGS_c5362/f1p0/1776	i1_LQ_OkraNGS_c35885/f1p12/1815	i1_LQ_OkraNGS_c21982/f1p0/1769	i2_LQ_OkraNGS_c49514/f1p3/2430
ko00230	Metabolism; Nucleotide metabolism; Purine metabolism	429	i2_LQ_OkraNGS_c34093/f1p2/2462	i4_LQ_OkraNGS_c4912/f1p4/4864	i1_LQ_OkraNGS_c29052/f1p0/1927	i2_LQ_OkraNGS_c73435/f1p6/2083	i2_LQ_OkraNGS_c86755/f1p7/2537	i2_LQ_OkraNGS_c81038/f1p8/2994	i2_HQ_OkraNGS_c6637/f3p1/2243	i4_LQ_OkraNGS_c2239/f1p0/4163	i1_LQ_OkraNGS_c25997/f1p0/1937	i1_HQ_OkraNGS_c27858/f2p0/1836	i5_LQ_OkraNGS_c768/f1p32/5935	i3_LQ_OkraNGS_c1626/f2p5/3231	i2_LQ_OkraNGS_c78356/f1p2/2355	i2_LQ_OkraNGS_c102260/f1p11/2047	i2_LQ_OkraNGS_c51202/f1p8/1991	i1_HQ_OkraNGS_c42241/f7p0/1858	i2_LQ_OkraNGS_c33042/f1p0/2204	i1_LQ_OkraNGS_c9909/f1p2/1808	i2_LQ_OkraNGS_c26409/f1p2/2728	i2_LQ_OkraNGS_c102548/f1p7/2044	i3_LQ_OkraNGS_c14904/f1p0/3089	i4_LQ_OkraNGS_c3463/f1p2/4107	i2_LQ_OkraNGS_c89060/f1p11/2070	i3_LQ_OkraNGS_c9647/f1p3/3915	i4_LQ_OkraNGS_c5212/f1p16/4815	i1_HQ_OkraNGS_c1345/f5p12/1916	i3_LQ_OkraNGS_c13890/f1p0/3058	i2_LQ_OkraNGS_c74538/f1p8/2346	i2_LQ_OkraNGS_c63903/f1p13/2303	i2_LQ_OkraNGS_c73634/f1p7/2047	i2_LQ_OkraNGS_c53575/f1p0/2958	i3_LQ_OkraNGS_c8868/f1p0/3273	i0_LQ_OkraNGS_c1730/f1p4/691	i1_LQ_OkraNGS_c3812/f1p7/1857	i2_LQ_OkraNGS_c16415/f1p1/2028	i1_LQ_OkraNGS_c17296/f4p0/1312	i1_LQ_OkraNGS_c37884/f1p5/1677	i3_LQ_OkraNGS_c2363/f1p0/3188	i2_LQ_OkraNGS_c88764/f1p8/2033	i4_LQ_OkraNGS_c1844/f1p5/4440	i3_LQ_OkraNGS_c8528/f1p3/3141	i4_LQ_OkraNGS_c3771/f1p0/4681	i1_LQ_OkraNGS_c25803/f1p0/2000	i1_LQ_OkraNGS_c11440/f1p0/1965	i2_LQ_OkraNGS_c67872/f1p10/2159	i1_LQ_OkraNGS_c4856/f1p372/1713	i2_LQ_OkraNGS_c30314/f1p7/2120
ko00232	Metabolism; Biosynthesis of other secondary metabolites; Caffeine metabolism	8	i5_LQ_OkraNGS_c3126/f1p0/5026	i3_LQ_OkraNGS_c25412/f1p0/3173	i4_LQ_OkraNGS_c844/f2p0/4444	i4_LQ_OkraNGS_c5892/f1p1/4679	i4_LQ_OkraNGS_c4319/f1p5/4788	i4_LQ_OkraNGS_c7316/f1p0/4123	i4_HQ_OkraNGS_c681/f2p0/4508	i1_LQ_OkraNGS_c25803/f1p0/2000
ko00240	Metabolism; Nucleotide metabolism; Pyrimidine metabolism	277	i1_LQ_OkraNGS_c39107/f1p7/1658	i1_LQ_OkraNGS_c22481/f1p0/1886	i2_LQ_OkraNGS_c50249/f1p5/2269	i2_LQ_OkraNGS_c49371/f1p3/2461	i1_LQ_OkraNGS_c22871/f1p0/1988	i0_LQ_OkraNGS_c838/f1p0/643	i1_HQ_OkraNGS_c14461/f2p23/1747	i3_LQ_OkraNGS_c11861/f1p0/3701	i2_LQ_OkraNGS_c52929/f1p0/2581	i0_LQ_OkraNGS_c1375/f1p4/479	i5_LQ_OkraNGS_c2013/f1p0/6058	i2_LQ_OkraNGS_c50032/f1p0/2785	i1_LQ_OkraNGS_c18526/f2p7/1618	i1_HQ_OkraNGS_c1123/f15p35/1776	i3_LQ_OkraNGS_c21320/f1p4/3299	i1_LQ_OkraNGS_c5414/f1p31/1808	i5_LQ_OkraNGS_c2758/f1p0/5760	i1_LQ_OkraNGS_c27082/f1p8/1706	i2_LQ_OkraNGS_c12740/f1p4/2682	i2_LQ_OkraNGS_c63040/f1p8/2187	i1_LQ_OkraNGS_c2126/f2p9/1886	i2_LQ_OkraNGS_c64312/f1p6/2585	i4_LQ_OkraNGS_c1953/f1p20/4666	i3_LQ_OkraNGS_c10332/f1p0/3136	i1_LQ_OkraNGS_c5778/f1p0/1769	i7_LQ_OkraNGS_c121/f1p0/7986	i1_LQ_OkraNGS_c20147/f1p11/1659	i1_LQ_OkraNGS_c21677/f1p0/1988	i2_LQ_OkraNGS_c43807/f1p9/2084	i2_LQ_OkraNGS_c2036/f9p5/2591	i3_LQ_OkraNGS_c7431/f1p1/3517	i3_LQ_OkraNGS_c13516/f1p6/3298	i2_LQ_OkraNGS_c56219/f1p3/2213	i3_LQ_OkraNGS_c3551/f1p7/3813	i0_LQ_OkraNGS_c1270/f1p0/721	i1_LQ_OkraNGS_c33420/f1p1/1176	i1_LQ_OkraNGS_c14658/f1p0/1805	i2_LQ_OkraNGS_c6130/f1p8/2993	i3_LQ_OkraNGS_c10587/f1p0/3072	i5_LQ_OkraNGS_c2225/f1p0/5475	i4_LQ_OkraNGS_c2942/f1p7/4505	i4_LQ_OkraNGS_c4048/f1p9/4202	i2_HQ_OkraNGS_c2109/f3p5/2582	i2_LQ_OkraNGS_c58530/f1p2/1842	i2_HQ_OkraNGS_c22572/f2p12/2338	i2_LQ_OkraNGS_c19361/f1p8/2590	i1_LQ_OkraNGS_c4082/f2p0/1746
ko00250	Metabolism; Amino acid metabolism; Alanine, aspartate and glutamate metabolism	364	i2_LQ_OkraNGS_c39645/f1p38/1998	i1_LQ_OkraNGS_c4082/f2p0/1746	i3_LQ_OkraNGS_c3222/f1p0/3774	i1_LQ_OkraNGS_c36040/f1p28/1712	i2_LQ_OkraNGS_c19156/f2p3/2255	i5_LQ_OkraNGS_c2783/f1p0/5316	i1_LQ_OkraNGS_c27451/f1p7/1699	i1_HQ_OkraNGS_c42548/f14p18/1452	i2_LQ_OkraNGS_c81516/f1p0/2232	i1_LQ_OkraNGS_c20104/f1p7/1490	i2_LQ_OkraNGS_c82614/f1p26/2431	i2_LQ_OkraNGS_c83171/f1p46/2139	i2_LQ_OkraNGS_c27201/f1p22/2610	i5_LQ_OkraNGS_c2599/f1p17/5451	i2_LQ_OkraNGS_c52296/f1p27/2137	i1_HQ_OkraNGS_c42435/f23p0/1460	i1_LQ_OkraNGS_c9493/f1p3/1603	i2_LQ_OkraNGS_c5050/f1p34/2164	i1_LQ_OkraNGS_c36316/f1p30/1946	i1_HQ_OkraNGS_c42503/f4p0/1974	i1_LQ_OkraNGS_c26496/f1p2/1893	i1_LQ_OkraNGS_c21140/f1p0/1780	i2_LQ_OkraNGS_c42375/f1p30/2064	i1_LQ_OkraNGS_c7676/f1p0/1546	i3_LQ_OkraNGS_c5480/f1p9/3702	i1_LQ_OkraNGS_c39318/f1p9/1764	i2_LQ_OkraNGS_c26498/f1p25/2181	i2_LQ_OkraNGS_c67518/f1p15/2331	i1_LQ_OkraNGS_c12079/f1p0/1712	i1_LQ_OkraNGS_c29217/f1p0/1780	i2_LQ_OkraNGS_c9841/f1p0/2919	i2_LQ_OkraNGS_c93291/f1p25/2121	i2_LQ_OkraNGS_c30400/f1p3/2097	i2_LQ_OkraNGS_c54152/f1p0/2194	i1_LQ_OkraNGS_c10966/f1p12/1803	i2_LQ_OkraNGS_c49196/f1p36/2177	i2_LQ_OkraNGS_c71181/f1p3/2605	i2_LQ_OkraNGS_c63087/f1p0/2260	i3_LQ_OkraNGS_c19789/f1p4/3786	i4_LQ_OkraNGS_c4073/f1p18/5072	i1_LQ_OkraNGS_c29334/f1p0/1900	i2_LQ_OkraNGS_c79079/f1p3/2206	i2_LQ_OkraNGS_c16363/f1p9/2030	i1_HQ_OkraNGS_c13742/f6p10/1799	i2_LQ_OkraNGS_c74314/f1p30/2078	i1_LQ_OkraNGS_c30032/f1p0/1730	i2_LQ_OkraNGS_c35756/f1p38/2917
ko00254	Metabolism; Biosynthesis of other secondary metabolites; Aflatoxin biosynthesis	6	i2_LQ_OkraNGS_c68812/f1p6/2559	i2_LQ_OkraNGS_c51705/f1p5/2707	i6_LQ_OkraNGS_c523/f1p0/6237	i5_LQ_OkraNGS_c996/f1p8/5671	i3_LQ_OkraNGS_c18057/f1p2/3499	i2_LQ_OkraNGS_c13048/f1p5/2272
ko00260	Metabolism; Amino acid metabolism; Glycine, serine and threonine metabolism	420	i2_LQ_OkraNGS_c66017/f1p0/2211	i2_LQ_OkraNGS_c66859/f1p3/2998	i2_LQ_OkraNGS_c74076/f1p3/2057	i2_LQ_OkraNGS_c80753/f1p11/2522	i2_LQ_OkraNGS_c12701/f1p33/2599	i1_LQ_OkraNGS_c23595/f1p12/1892	i3_LQ_OkraNGS_c8188/f1p2/3163	i1_LQ_OkraNGS_c8128/f1p0/1776	i1_LQ_OkraNGS_c27613/f2p0/2027	i2_LQ_OkraNGS_c37834/f1p2/2740	i2_LQ_OkraNGS_c80402/f1p24/3043	i3_LQ_OkraNGS_c26916/f1p6/3083	i2_LQ_OkraNGS_c16451/f1p6/2086	i1_LQ_OkraNGS_c26617/f1p4/1637	i1_LQ_OkraNGS_c12280/f1p2/1949	i1_LQ_OkraNGS_c1663/f2p14/1914	i5_LQ_OkraNGS_c2885/f1p17/5376	i2_LQ_OkraNGS_c52935/f1p2/2665	i2_LQ_OkraNGS_c55862/f1p0/2388	i2_LQ_OkraNGS_c35719/f1p1/2323	i1_HQ_OkraNGS_c2451/f5p6/1938	i2_LQ_OkraNGS_c59134/f1p16/2178	i1_LQ_OkraNGS_c8323/f1p0/1964	i3_LQ_OkraNGS_c15314/f1p0/3090	i2_LQ_OkraNGS_c16403/f1p2/2068	i3_LQ_OkraNGS_c10303/f1p15/3567	i2_LQ_OkraNGS_c53118/f1p93/2358	i2_LQ_OkraNGS_c85182/f1p28/2041	i4_LQ_OkraNGS_c3799/f1p0/4228	i1_HQ_OkraNGS_c8984/f3p6/1929	i1_LQ_OkraNGS_c7683/f1p9/1875	i2_LQ_OkraNGS_c102476/f1p84/2051	i2_LQ_OkraNGS_c23245/f1p39/2155	i1_LQ_OkraNGS_c9616/f1p0/1983	i1_LQ_OkraNGS_c7841/f1p16/1634	i2_LQ_OkraNGS_c83936/f2p17/2163	i2_LQ_OkraNGS_c62214/f1p9/2349	i3_LQ_OkraNGS_c9062/f1p11/3500	i2_HQ_OkraNGS_c88083/f2p3/2057	i1_LQ_OkraNGS_c36912/f1p0/1703	i1_LQ_OkraNGS_c28053/f1p1/1707	i3_LQ_OkraNGS_c12131/f1p3/3368	i2_LQ_OkraNGS_c20766/f1p0/2603	i1_LQ_OkraNGS_c35885/f1p12/1815	i2_LQ_OkraNGS_c69479/f1p1/2413	i2_LQ_OkraNGS_c1812/f2p13/2200	i2_LQ_OkraNGS_c26850/f1p17/2712
ko00261	Metabolism; Biosynthesis of other secondary metabolites; Monobactam biosynthesis	57	i1_LQ_OkraNGS_c2141/f4p0/1759	i1_LQ_OkraNGS_c19408/f1p6/1656	i1_LQ_OkraNGS_c10770/f1p8/1736	i3_LQ_OkraNGS_c9113/f1p8/3218	i2_LQ_OkraNGS_c68289/f1p8/2550	i3_LQ_OkraNGS_c26916/f1p6/3083	i1_LQ_OkraNGS_c12280/f1p2/1949	i2_LQ_OkraNGS_c65105/f1p8/2269	i1_LQ_OkraNGS_c12712/f1p3/1674	i2_LQ_OkraNGS_c7497/f1p10/2182	i3_LQ_OkraNGS_c13309/f1p14/3306	i1_LQ_OkraNGS_c27613/f2p0/2027	i3_LQ_OkraNGS_c25673/f1p7/3277	i3_LQ_OkraNGS_c28655/f1p5/3049	i1_LQ_OkraNGS_c7900/f1p6/1701	i2_LQ_OkraNGS_c90776/f1p11/2153	i3_LQ_OkraNGS_c22357/f1p6/3472	i1_LQ_OkraNGS_c19891/f1p0/1875	i3_LQ_OkraNGS_c22162/f1p9/3225	i1_HQ_OkraNGS_c18619/f2p10/1633	i3_LQ_OkraNGS_c3163/f1p6/3251	i3_LQ_OkraNGS_c8188/f1p2/3163	i2_LQ_OkraNGS_c62165/f1p1/2585	i1_LQ_OkraNGS_c25904/f1p5/1681	i2_LQ_OkraNGS_c15987/f1p11/2108	i2_LQ_OkraNGS_c81189/f1p1/2563	i2_LQ_OkraNGS_c1812/f2p13/2200	i2_LQ_OkraNGS_c26850/f1p17/2712	i3_LQ_OkraNGS_c26318/f1p4/3054	i2_LQ_OkraNGS_c22700/f1p1/2692	i1_LQ_OkraNGS_c13417/f1p4/1926	i3_LQ_OkraNGS_c10200/f1p0/3136	i3_LQ_OkraNGS_c5594/f1p9/3258	i2_LQ_OkraNGS_c15906/f1p12/2057	i3_LQ_OkraNGS_c14374/f1p4/3151	i1_HQ_OkraNGS_c1927/f4p11/1723	i3_LQ_OkraNGS_c12719/f1p0/3313	i1_LQ_OkraNGS_c10723/f1p0/1605	i3_LQ_OkraNGS_c16182/f1p22/3079	i4_LQ_OkraNGS_c2991/f1p15/4386	i2_LQ_OkraNGS_c37337/f1p2/2246	i2_LQ_OkraNGS_c93956/f1p12/2185	i1_LQ_OkraNGS_c35092/f1p0/1584	i1_LQ_OkraNGS_c11991/f1p0/1995	i2_LQ_OkraNGS_c12833/f1p12/2194	i9_LQ_OkraNGS_c0/f1p0/9900	i1_LQ_OkraNGS_c8755/f1p7/1964
ko00270	Metabolism; Amino acid metabolism; Cysteine and methionine metabolism	504	i2_LQ_OkraNGS_c82257/f1p16/2715	i1_LQ_OkraNGS_c8449/f1p6/1779	i2_LQ_OkraNGS_c79142/f1p9/2801	i2_LQ_OkraNGS_c23376/f3p34/2839	i2_LQ_OkraNGS_c26496/f1p2/2252	i1_HQ_OkraNGS_c1959/f2p0/1563	i4_LQ_OkraNGS_c3844/f1p7/4265	i3_LQ_OkraNGS_c5299/f1p12/3563	i1_LQ_OkraNGS_c24309/f1p4/1553	i2_LQ_OkraNGS_c67183/f1p34/2782	i2_LQ_OkraNGS_c34944/f1p7/2490	i2_LQ_OkraNGS_c48122/f1p1/2214	i1_HQ_OkraNGS_c1260/f6p0/1825	i2_LQ_OkraNGS_c9338/f1p12/2201	i3_LQ_OkraNGS_c3084/f1p12/3279	i2_LQ_OkraNGS_c24559/f1p31/2985	i2_LQ_OkraNGS_c63121/f1p2/2310	i3_LQ_OkraNGS_c10200/f1p0/3136	i1_LQ_OkraNGS_c12397/f1p28/1936	i1_LQ_OkraNGS_c23761/f1p0/1464	i2_LQ_OkraNGS_c47828/f1p0/2155	i1_LQ_OkraNGS_c13435/f1p0/1793	i4_LQ_OkraNGS_c7289/f1p4/4086	i2_LQ_OkraNGS_c20586/f1p45/2633	i2_LQ_OkraNGS_c49472/f1p1/2721	i2_LQ_OkraNGS_c40931/f1p2/2524	i1_LQ_OkraNGS_c3362/f1p4/1614	i2_LQ_OkraNGS_c3884/f1p39/2536	i2_LQ_OkraNGS_c47502/f1p39/2693	i2_LQ_OkraNGS_c84777/f1p5/2412	i2_LQ_OkraNGS_c53442/f1p18/2732	i1_LQ_OkraNGS_c34920/f1p3/1847	i2_LQ_OkraNGS_c23896/f1p5/2585	i2_LQ_OkraNGS_c19454/f1p46/2381	i2_LQ_OkraNGS_c19954/f1p2/2168	i4_LQ_OkraNGS_c6506/f1p5/4906	i2_LQ_OkraNGS_c48879/f1p2/3033	i1_LQ_OkraNGS_c35414/f1p13/1974	i2_LQ_OkraNGS_c15987/f1p11/2108	i2_LQ_OkraNGS_c67508/f1p2/2695	i2_HQ_OkraNGS_c41584/f2p36/2610	i2_HQ_OkraNGS_c75636/f51p9/2747	i1_LQ_OkraNGS_c7531/f1p17/1641	i4_LQ_OkraNGS_c3608/f1p0/4759	i3_LQ_OkraNGS_c11659/f1p1/3932	i2_LQ_OkraNGS_c37555/f1p53/2488	i2_LQ_OkraNGS_c9701/f1p2/2575
ko00280	Metabolism; Amino acid metabolism; Valine, leucine and isoleucine degradation	197	i2_LQ_OkraNGS_c60928/f4p8/2067	i1_LQ_OkraNGS_c6919/f1p5/1604	i2_LQ_OkraNGS_c19392/f1p8/2061	i1_LQ_OkraNGS_c28160/f1p0/1563	i1_LQ_OkraNGS_c22123/f1p2/1877	i2_LQ_OkraNGS_c47367/f1p9/2124	i1_LQ_OkraNGS_c27901/f1p0/1864	i2_LQ_OkraNGS_c3262/f1p8/2240	i1_HQ_OkraNGS_c1950/f3p7/1752	i1_LQ_OkraNGS_c26606/f1p0/1869	i1_LQ_OkraNGS_c10254/f1p0/1568	i2_LQ_OkraNGS_c51135/f1p2/2600	i1_HQ_OkraNGS_c14918/f2p0/1949	i2_LQ_OkraNGS_c49239/f1p0/2880	i1_LQ_OkraNGS_c32817/f1p3/1336	i1_LQ_OkraNGS_c6746/f1p0/1845	i1_LQ_OkraNGS_c38631/f1p0/1625	i2_LQ_OkraNGS_c21565/f1p5/2268	i1_LQ_OkraNGS_c27852/f1p1/1757	i3_LQ_OkraNGS_c4353/f1p0/3815	i1_HQ_OkraNGS_c1224/f6p0/1737	i1_LQ_OkraNGS_c15893/f1p0/1366	i2_LQ_OkraNGS_c35716/f1p9/2068	i2_LQ_OkraNGS_c101960/f1p8/2007	i2_LQ_OkraNGS_c25885/f1p8/2111	i1_LQ_OkraNGS_c18627/f2p8/1992	i2_LQ_OkraNGS_c25729/f1p0/2929	i1_LQ_OkraNGS_c16387/f1p11/1456	i1_LQ_OkraNGS_c13150/f1p0/1634	i2_LQ_OkraNGS_c83454/f1p0/2576	i1_LQ_OkraNGS_c35467/f1p3/1969	i1_LQ_OkraNGS_c20020/f1p2/1438	i2_LQ_OkraNGS_c70255/f1p0/2375	i3_LQ_OkraNGS_c4553/f1p0/3721	i1_LQ_OkraNGS_c23178/f1p10/1659	i1_LQ_OkraNGS_c29979/f1p0/2018	i1_LQ_OkraNGS_c3091/f1p0/1971	i1_LQ_OkraNGS_c11666/f1p1/1781	i1_LQ_OkraNGS_c19608/f1p8/1854	i1_LQ_OkraNGS_c39079/f1p0/1952	i2_HQ_OkraNGS_c24398/f2p2/2540	i1_HQ_OkraNGS_c28632/f2p4/1666	i1_LQ_OkraNGS_c37591/f1p7/1525	i2_LQ_OkraNGS_c80395/f1p3/2129	i4_LQ_OkraNGS_c4183/f1p4/4233	i4_LQ_OkraNGS_c1004/f1p0/4968	i1_HQ_OkraNGS_c5956/f4p14/1816
ko00281	Metabolism; Metabolism of terpenoids and polyketides; Geraniol degradation	12	i3_LQ_OkraNGS_c10179/f1p0/3210	i4_LQ_OkraNGS_c1846/f1p0/4873	i2_LQ_OkraNGS_c54410/f1p2/2144	i1_LQ_OkraNGS_c37055/f1p2/1633	i2_LQ_OkraNGS_c21582/f1p2/2295	i1_LQ_OkraNGS_c28160/f1p0/1563	i6_LQ_OkraNGS_c41/f1p0/6247	i1_LQ_OkraNGS_c20594/f1p8/1904	i3_LQ_OkraNGS_c4353/f1p0/3815	i3_LQ_OkraNGS_c11739/f1p2/3381	i2_HQ_OkraNGS_c88309/f2p2/2076	i4_LQ_OkraNGS_c1004/f1p0/4968
ko00290	Metabolism; Amino acid metabolism; Valine, leucine and isoleucine biosynthesis	63	i2_LQ_OkraNGS_c47074/f2p4/2113	i2_LQ_OkraNGS_c2238/f4p14/2176	i1_HQ_OkraNGS_c2730/f2p5/1679	i2_HQ_OkraNGS_c91912/f8p22/2156	i2_LQ_OkraNGS_c79628/f1p17/2316	i2_LQ_OkraNGS_c12913/f4p5/2152	i2_LQ_OkraNGS_c38310/f1p3/2347	i2_HQ_OkraNGS_c1150/f6p6/2241	i3_LQ_OkraNGS_c2650/f1p15/3141	i2_LQ_OkraNGS_c63775/f1p7/2310	i2_HQ_OkraNGS_c17783/f10p17/2243	i1_LQ_OkraNGS_c7683/f1p9/1875	i1_LQ_OkraNGS_c16216/f1p8/1407	i2_HQ_OkraNGS_c91910/f6p6/2151	i3_LQ_OkraNGS_c27145/f1p3/3041	i1_LQ_OkraNGS_c7834/f1p8/1981	i2_LQ_OkraNGS_c66287/f3p17/2219	i2_LQ_OkraNGS_c94901/f1p18/2239	i1_LQ_OkraNGS_c37022/f1p15/1950	i0_LQ_OkraNGS_c1360/f1p4/402	i1_LQ_OkraNGS_c22264/f1p0/1734	i2_LQ_OkraNGS_c90505/f1p1/2091	i2_LQ_OkraNGS_c34788/f1p5/2368	i2_LQ_OkraNGS_c38160/f1p5/2847	i2_LQ_OkraNGS_c83860/f1p5/2189	i2_LQ_OkraNGS_c7325/f2p5/2339	i2_LQ_OkraNGS_c34319/f1p16/2040	i2_LQ_OkraNGS_c21184/f2p5/2248	i2_HQ_OkraNGS_c48657/f2p5/2264	i1_LQ_OkraNGS_c14237/f1p3/1983	i2_LQ_OkraNGS_c57919/f1p2/2085	i1_LQ_OkraNGS_c29486/f1p16/1828	i1_LQ_OkraNGS_c26957/f1p3/1729	i1_LQ_OkraNGS_c18798/f2p1/1570	i2_LQ_OkraNGS_c100223/f1p17/2063	i1_LQ_OkraNGS_c31793/f1p0/1303	i1_LQ_OkraNGS_c23433/f1p11/1986	i2_HQ_OkraNGS_c34436/f2p18/2306	i2_LQ_OkraNGS_c48297/f1p18/2462	i1_LQ_OkraNGS_c9884/f2p2/1714	i2_LQ_OkraNGS_c15892/f1p3/2186	i1_HQ_OkraNGS_c42532/f14p64/1856	i1_LQ_OkraNGS_c9853/f1p3/1916	i2_LQ_OkraNGS_c21223/f1p0/2570	i3_LQ_OkraNGS_c20013/f1p8/4000	i2_LQ_OkraNGS_c11969/f1p3/2116	i2_LQ_OkraNGS_c68770/f1p5/2429
ko00300	Metabolism; Amino acid metabolism; Lysine biosynthesis	63	i3_LQ_OkraNGS_c22162/f1p9/3225	i2_LQ_OkraNGS_c49849/f1p1/2124	i1_LQ_OkraNGS_c4218/f1p1/1925	i1_LQ_OkraNGS_c19891/f1p0/1875	i3_LQ_OkraNGS_c22357/f1p6/3472	i2_LQ_OkraNGS_c90776/f1p11/2153	i2_LQ_OkraNGS_c15987/f1p11/2108	i2_LQ_OkraNGS_c88571/f1p4/2044	i1_LQ_OkraNGS_c25904/f1p5/1681	i2_LQ_OkraNGS_c62165/f1p1/2585	i3_LQ_OkraNGS_c3163/f1p6/3251	i1_HQ_OkraNGS_c18619/f2p10/1633	i3_LQ_OkraNGS_c8188/f1p2/3163	i1_LQ_OkraNGS_c11623/f1p0/1894	i2_LQ_OkraNGS_c73816/f1p4/2020	i1_LQ_OkraNGS_c13417/f1p4/1926	i2_LQ_OkraNGS_c26850/f1p17/2712	i3_LQ_OkraNGS_c26318/f1p4/3054	i2_LQ_OkraNGS_c1812/f2p13/2200	i3_LQ_OkraNGS_c26916/f1p6/3083	i2_LQ_OkraNGS_c68289/f1p8/2550	i3_LQ_OkraNGS_c9113/f1p8/3218	i1_LQ_OkraNGS_c19408/f1p6/1656	i1_LQ_OkraNGS_c12280/f1p2/1949	i2_LQ_OkraNGS_c65105/f1p8/2269	i1_LQ_OkraNGS_c25574/f1p1/1714	i1_LQ_OkraNGS_c27613/f2p0/2027	i3_LQ_OkraNGS_c13309/f1p14/3306	i2_LQ_OkraNGS_c7497/f1p10/2182	i2_LQ_OkraNGS_c27565/f1p2/2613	i1_LQ_OkraNGS_c7900/f1p6/1701	i3_LQ_OkraNGS_c25673/f1p7/3277	i1_HQ_OkraNGS_c2109/f5p5/1657	i9_LQ_OkraNGS_c0/f1p0/9900	i1_LQ_OkraNGS_c3746/f1p0/1884	i1_LQ_OkraNGS_c8755/f1p7/1964	i2_LQ_OkraNGS_c12833/f1p12/2194	i1_LQ_OkraNGS_c11991/f1p0/1995	i2_LQ_OkraNGS_c34835/f1p10/2509	i3_LQ_OkraNGS_c2688/f1p8/3693	i2_HQ_OkraNGS_c96594/f2p10/2163	i3_LQ_OkraNGS_c27434/f12p6/3134	i1_LQ_OkraNGS_c35106/f1p13/1934	i2_LQ_OkraNGS_c32996/f1p9/2928	i5_LQ_OkraNGS_c2885/f1p17/5376	i5_LQ_OkraNGS_c2626/f1p0/5912	i2_LQ_OkraNGS_c51075/f1p0/2250
ko00310	Metabolism; Amino acid metabolism; Lysine degradation	223	i3_LQ_OkraNGS_c23544/f1p1/3546	i1_LQ_OkraNGS_c6685/f1p10/2027	i3_LQ_OkraNGS_c7686/f1p1/3128	i2_HQ_OkraNGS_c98422/f2p7/2389	i1_LQ_OkraNGS_c34926/f1p2/1539	i3_LQ_OkraNGS_c20747/f1p6/3462	i3_LQ_OkraNGS_c23438/f1p5/3271	i3_LQ_OkraNGS_c17629/f1p9/3659	i2_LQ_OkraNGS_c99063/f3p8/2574	i2_LQ_OkraNGS_c10399/f2p12/2930	i1_LQ_OkraNGS_c4218/f1p1/1925	i2_LQ_OkraNGS_c71335/f1p8/2683	i2_LQ_OkraNGS_c34035/f1p12/2938	i1_LQ_OkraNGS_c19310/f1p9/1681	i3_LQ_OkraNGS_c12141/f1p14/3102	i3_LQ_OkraNGS_c12225/f1p0/3460	i2_LQ_OkraNGS_c27444/f1p13/2692	i1_LQ_OkraNGS_c9693/f1p0/1726	i1_LQ_OkraNGS_c30167/f1p0/1761	i2_HQ_OkraNGS_c27184/f2p4/2547	i3_HQ_OkraNGS_c1110/f4p10/3547	i1_LQ_OkraNGS_c27504/f1p1/2040	i3_HQ_OkraNGS_c10433/f2p33/3444	i3_LQ_OkraNGS_c24428/f1p5/3213	i1_LQ_OkraNGS_c36623/f1p16/1741	i3_LQ_OkraNGS_c20567/f1p0/3520	i1_LQ_OkraNGS_c21092/f1p0/1985	i3_LQ_OkraNGS_c23592/f1p8/3498	i2_LQ_OkraNGS_c15162/f1p2/2130	i2_LQ_OkraNGS_c12645/f1p4/2837	i2_LQ_OkraNGS_c7293/f1p2/2887	i3_LQ_OkraNGS_c19943/f1p13/3243	i3_LQ_OkraNGS_c9522/f1p0/3447	i2_LQ_OkraNGS_c59111/f1p8/2050	i1_LQ_OkraNGS_c19470/f1p7/1877	i2_LQ_OkraNGS_c29554/f1p2/2063	i2_LQ_OkraNGS_c58868/f1p2/2086	i3_HQ_OkraNGS_c24215/f2p0/3342	i1_LQ_OkraNGS_c8436/f1p2/1947	i1_LQ_OkraNGS_c3746/f1p0/1884	i2_LQ_OkraNGS_c53720/f1p2/2895	i3_LQ_OkraNGS_c3369/f1p4/3384	i2_LQ_OkraNGS_c55858/f1p0/2495	i1_LQ_OkraNGS_c11793/f1p7/2000	i3_LQ_OkraNGS_c9508/f1p2/3159	i3_LQ_OkraNGS_c19437/f1p0/3401	i2_LQ_OkraNGS_c18380/f1p6/2157
ko00330	Metabolism; Amino acid metabolism; Arginine and proline metabolism	273	i1_LQ_OkraNGS_c8660/f1p0/1688	i1_LQ_OkraNGS_c37637/f1p7/1872	i2_LQ_OkraNGS_c50387/f1p3/2356	i2_LQ_OkraNGS_c71020/f1p34/2315	i1_LQ_OkraNGS_c12264/f1p0/1929	i2_LQ_OkraNGS_c37555/f1p53/2488	i2_LQ_OkraNGS_c33568/f1p0/2815	i2_LQ_OkraNGS_c9701/f1p2/2575	i2_LQ_OkraNGS_c11606/f1p49/2547	i2_LQ_OkraNGS_c53241/f1p0/2230	i2_LQ_OkraNGS_c54861/f1p2/2865	i1_LQ_OkraNGS_c38908/f1p6/1802	i1_LQ_OkraNGS_c824/f16p27/1849	i1_LQ_OkraNGS_c8056/f1p3/1672	i1_LQ_OkraNGS_c11658/f1p3/1534	i1_LQ_OkraNGS_c37614/f1p10/1979	i2_HQ_OkraNGS_c587/f17p6/2290	i3_LQ_OkraNGS_c3660/f1p12/3302	i2_LQ_OkraNGS_c73816/f1p4/2020	i3_LQ_OkraNGS_c26188/f1p6/3039	i2_LQ_OkraNGS_c3884/f1p39/2536	i1_LQ_OkraNGS_c32057/f1p0/1127	i1_HQ_OkraNGS_c9263/f2p7/1882	i6_LQ_OkraNGS_c361/f1p0/6915	i2_LQ_OkraNGS_c19454/f1p46/2381	i2_LQ_OkraNGS_c5916/f1p3/2225	i2_LQ_OkraNGS_c67217/f1p0/2375	i2_LQ_OkraNGS_c63121/f1p2/2310	i3_LQ_OkraNGS_c3087/f1p18/3734	i2_LQ_OkraNGS_c49472/f1p1/2721	i2_LQ_OkraNGS_c20586/f1p45/2633	i1_HQ_OkraNGS_c18460/f2p28/1877	i2_LQ_OkraNGS_c5615/f1p1/2862	i2_HQ_OkraNGS_c13992/f2p0/2287	i2_LQ_OkraNGS_c38423/f1p15/2602	i2_LQ_OkraNGS_c607/f13p27/2936	i2_LQ_OkraNGS_c10445/f1p3/2194	i2_LQ_OkraNGS_c55110/f2p16/2854	i1_LQ_OkraNGS_c5657/f1p4/1926	i2_LQ_OkraNGS_c51584/f1p1/2738	i3_LQ_OkraNGS_c4553/f1p0/3721	i1_LQ_OkraNGS_c29979/f1p0/2018	i2_LQ_OkraNGS_c48260/f1p38/2522	i5_LQ_OkraNGS_c2417/f1p2/5143	i2_LQ_OkraNGS_c20661/f1p26/2976	i2_LQ_OkraNGS_c34657/f1p26/3024	i1_LQ_OkraNGS_c20170/f1p6/1878
ko00340	Metabolism; Amino acid metabolism; Histidine metabolism	102	i1_LQ_OkraNGS_c24025/f1p6/1990	i2_LQ_OkraNGS_c81766/f1p2/2410	i1_LQ_OkraNGS_c27204/f1p2/1950	i2_LQ_OkraNGS_c38423/f1p15/2602	i2_LQ_OkraNGS_c38280/f1p1/2326	i1_HQ_OkraNGS_c4421/f4p4/1847	i2_LQ_OkraNGS_c80360/f1p5/2858	i1_LQ_OkraNGS_c35106/f1p13/1934	i1_LQ_OkraNGS_c1366/f2p5/1826	i2_LQ_OkraNGS_c78699/f1p1/2088	i2_LQ_OkraNGS_c16065/f1p1/2083	i2_LQ_OkraNGS_c51911/f1p1/2274	i2_LQ_OkraNGS_c65669/f1p0/2767	i2_LQ_OkraNGS_c49721/f1p3/2075	i2_LQ_OkraNGS_c29724/f1p4/2121	i2_LQ_OkraNGS_c90176/f1p4/2035	i3_LQ_OkraNGS_c3087/f1p18/3734	i3_LQ_OkraNGS_c5479/f1p3/3997	i1_LQ_OkraNGS_c18781/f2p9/1918	i2_LQ_OkraNGS_c5615/f1p1/2862	i2_LQ_OkraNGS_c9890/f1p0/2728	i1_LQ_OkraNGS_c14568/f1p8/1960	i1_LQ_OkraNGS_c38210/f1p5/1999	i1_LQ_OkraNGS_c2067/f1p3/1913	i2_LQ_OkraNGS_c64129/f1p7/2735	i2_LQ_OkraNGS_c89897/f1p5/2056	i2_LQ_OkraNGS_c90775/f1p3/2075	i1_LQ_OkraNGS_c14893/f1p0/1710	i2_LQ_OkraNGS_c44520/f1p2/1912	i2_HQ_OkraNGS_c25367/f3p1/2341	i3_LQ_OkraNGS_c5688/f1p17/3385	i3_LQ_OkraNGS_c4898/f1p0/3846	i1_LQ_OkraNGS_c4257/f1p2/1923	i2_LQ_OkraNGS_c88571/f1p4/2044	i2_LQ_OkraNGS_c73816/f1p4/2020	i3_LQ_OkraNGS_c4196/f1p4/3581	i1_HQ_OkraNGS_c14701/f3p0/1956	i2_LQ_OkraNGS_c2564/f1p7/2053	i1_HQ_OkraNGS_c18740/f2p0/1834	i2_LQ_OkraNGS_c13703/f1p5/2033	i1_LQ_OkraNGS_c37614/f1p10/1979	i2_LQ_OkraNGS_c84324/f1p1/2284	i1_LQ_OkraNGS_c38908/f1p6/1802	i2_LQ_OkraNGS_c15398/f1p2/2032	i2_LQ_OkraNGS_c70237/f1p2/2865	i1_LQ_OkraNGS_c7467/f1p0/1922	i2_LQ_OkraNGS_c66971/f1p1/2167
ko00350	Metabolism; Amino acid metabolism; Tyrosine metabolism	136	i2_HQ_OkraNGS_c57816/f2p3/2036	i2_LQ_OkraNGS_c83031/f1p14/2158	i1_LQ_OkraNGS_c8769/f1p0/1940	i2_LQ_OkraNGS_c83356/f1p3/2965	i2_LQ_OkraNGS_c81940/f1p1/2498	i1_LQ_OkraNGS_c26318/f1p4/1729	i2_LQ_OkraNGS_c26544/f1p7/2464	i1_LQ_OkraNGS_c3364/f1p0/1719	i2_LQ_OkraNGS_c22744/f1p1/2853	i1_LQ_OkraNGS_c37350/f1p0/2008	i2_LQ_OkraNGS_c27467/f1p1/2446	i2_LQ_OkraNGS_c50875/f1p2/2542	i2_LQ_OkraNGS_c15498/f1p3/2025	i2_HQ_OkraNGS_c10577/f4p1/2202	i2_LQ_OkraNGS_c21015/f1p1/2405	i2_LQ_OkraNGS_c53180/f1p1/2979	i2_HQ_OkraNGS_c57781/f2p19/2074	i2_LQ_OkraNGS_c19213/f1p14/2830	i3_LQ_OkraNGS_c13815/f1p0/3479	i1_HQ_OkraNGS_c1938/f3p6/1574	i2_HQ_OkraNGS_c99443/f3p0/2058	i1_LQ_OkraNGS_c31218/f1p0/1336	i3_LQ_OkraNGS_c20239/f1p0/3206	i2_LQ_OkraNGS_c6558/f1p17/2133	i1_LQ_OkraNGS_c36991/f1p10/1574	i1_LQ_OkraNGS_c22048/f1p4/2020	i1_LQ_OkraNGS_c14893/f1p0/1710	i2_LQ_OkraNGS_c52138/f1p5/2355	i1_LQ_OkraNGS_c32021/f1p0/1396	i2_LQ_OkraNGS_c50801/f1p3/2098	i2_LQ_OkraNGS_c33142/f1p3/2932	i2_LQ_OkraNGS_c71405/f1p17/2560	i2_LQ_OkraNGS_c71596/f1p1/2518	i1_LQ_OkraNGS_c9370/f1p0/1664	i1_LQ_OkraNGS_c13255/f1p0/1989	i2_LQ_OkraNGS_c69725/f1p6/2959	i1_LQ_OkraNGS_c18604/f3p0/2047	i1_LQ_OkraNGS_c36224/f1p9/1574	i1_LQ_OkraNGS_c22732/f1p1/1697	i3_LQ_OkraNGS_c16081/f1p2/3030	i1_LQ_OkraNGS_c8668/f1p0/1778	i2_LQ_OkraNGS_c36225/f1p13/2136	i2_LQ_OkraNGS_c83313/f1p11/2808	i1_HQ_OkraNGS_c18306/f3p0/1850	i1_LQ_OkraNGS_c33905/f2p0/1406	i2_LQ_OkraNGS_c38056/f1p1/2615	i1_LQ_OkraNGS_c15394/f1p0/1419
ko00360	Metabolism; Amino acid metabolism; Phenylalanine metabolism	236	i1_HQ_OkraNGS_c34147/f6p0/1926	i2_HQ_OkraNGS_c4666/f6p8/2810	i2_LQ_OkraNGS_c82651/f1p2/2408	i2_LQ_OkraNGS_c68668/f1p3/2456	i2_LQ_OkraNGS_c66900/f1p11/2602	i1_HQ_OkraNGS_c965/f9p0/1952	i2_HQ_OkraNGS_c18014/f5p19/2452	i3_LQ_OkraNGS_c11863/f1p17/3174	i1_LQ_OkraNGS_c31768/f1p0/1384	i2_LQ_OkraNGS_c70954/f1p1/2163	i2_LQ_OkraNGS_c63505/f1p10/2936	i1_LQ_OkraNGS_c38887/f1p2/1749	i1_LQ_OkraNGS_c14565/f1p7/1924	i1_LQ_OkraNGS_c10128/f1p9/1820	i2_LQ_OkraNGS_c50387/f1p3/2356	i2_LQ_OkraNGS_c15246/f1p3/2099	i2_LQ_OkraNGS_c68041/f1p12/2627	i2_LQ_OkraNGS_c51070/f1p7/2939	i2_LQ_OkraNGS_c86552/f1p2/2442	i2_LQ_OkraNGS_c9793/f1p71/2614	i2_LQ_OkraNGS_c15547/f1p2/2083	i2_LQ_OkraNGS_c42383/f1p1/2454	i1_LQ_OkraNGS_c11848/f1p2/1772	i6_LQ_OkraNGS_c123/f1p0/6535	i1_LQ_OkraNGS_c12858/f1p2/1882	i2_LQ_OkraNGS_c4977/f1p6/2627	i2_LQ_OkraNGS_c79381/f1p44/2758	i2_LQ_OkraNGS_c21280/f1p35/2733	i2_LQ_OkraNGS_c3868/f1p15/2484	i2_LQ_OkraNGS_c67186/f1p1/2496	i3_LQ_OkraNGS_c3553/f1p6/3418	i2_LQ_OkraNGS_c52935/f1p2/2665	i3_LQ_OkraNGS_c8170/f1p2/3115	i3_LQ_OkraNGS_c15314/f1p0/3090	i2_LQ_OkraNGS_c44242/f1p15/1962	i2_LQ_OkraNGS_c18368/f1p26/2503	i1_LQ_OkraNGS_c5644/f3p0/1952	i1_LQ_OkraNGS_c23275/f1p7/1609	i2_HQ_OkraNGS_c24925/f4p18/2260	i1_LQ_OkraNGS_c38649/f1p0/1649	i2_HQ_OkraNGS_c38591/f3p4/2183	i1_LQ_OkraNGS_c37601/f1p3/1550	i0_LQ_OkraNGS_c351/f1p0/944	i2_LQ_OkraNGS_c23970/f1p3/2434	i2_LQ_OkraNGS_c22496/f1p41/2535	i2_LQ_OkraNGS_c13341/f1p0/2565	i2_LQ_OkraNGS_c70613/f1p1/2239
ko00380	Metabolism; Amino acid metabolism; Tryptophan metabolism	155	i1_LQ_OkraNGS_c38908/f1p6/1802	i2_LQ_OkraNGS_c70237/f1p2/2865	i3_LQ_OkraNGS_c4726/f1p0/3273	i3_LQ_OkraNGS_c7832/f1p0/3746	i3_LQ_OkraNGS_c26753/f1p0/3073	i2_LQ_OkraNGS_c69205/f1p35/2734	i1_LQ_OkraNGS_c9284/f1p0/1863	i1_LQ_OkraNGS_c11328/f1p32/1809	i2_LQ_OkraNGS_c63052/f1p35/2496	i1_LQ_OkraNGS_c39328/f1p0/1847	i1_LQ_OkraNGS_c38887/f1p2/1749	i2_LQ_OkraNGS_c44520/f1p2/1912	i1_LQ_OkraNGS_c37614/f1p10/1979	i3_HQ_OkraNGS_c1869/f2p0/3379	i2_LQ_OkraNGS_c73816/f1p4/2020	i3_LQ_OkraNGS_c20890/f1p8/3099	i3_LQ_OkraNGS_c12206/f1p1/3153	i1_HQ_OkraNGS_c14701/f3p0/1956	i2_LQ_OkraNGS_c15655/f1p2/2038	i2_LQ_OkraNGS_c2564/f1p7/2053	i3_LQ_OkraNGS_c3087/f1p18/3734	i1_LQ_OkraNGS_c18781/f2p9/1918	i1_LQ_OkraNGS_c4305/f1p9/1668	i2_LQ_OkraNGS_c5615/f1p1/2862	i2_LQ_OkraNGS_c52096/f1p47/2545	i2_LQ_OkraNGS_c49702/f1p1/3033	i1_LQ_OkraNGS_c22292/f1p1/1702	i2_LQ_OkraNGS_c38423/f1p15/2602	i2_HQ_OkraNGS_c38524/f3p49/2226	i2_LQ_OkraNGS_c93068/f1p0/2150	i2_LQ_OkraNGS_c43332/f1p41/1918	i1_HQ_OkraNGS_c4421/f4p4/1847	i1_HQ_OkraNGS_c34785/f2p0/1838	i1_LQ_OkraNGS_c20520/f1p8/1895	i3_LQ_OkraNGS_c21037/f1p4/3349	i2_LQ_OkraNGS_c30772/f1p29/1984	i3_LQ_OkraNGS_c4553/f1p0/3721	i1_LQ_OkraNGS_c3091/f1p0/1971	i1_LQ_OkraNGS_c29979/f1p0/2018	i2_LQ_OkraNGS_c80395/f1p3/2129	i3_LQ_OkraNGS_c19684/f1p2/3843	i1_LQ_OkraNGS_c11226/f1p6/1870	i3_LQ_OkraNGS_c20774/f1p11/3530	i1_HQ_OkraNGS_c12802/f2p6/1720	i2_LQ_OkraNGS_c102599/f1p2/1964	i2_LQ_OkraNGS_c26448/f1p2/2337	i1_HQ_OkraNGS_c18436/f2p2/1891
ko00400	Metabolism; Amino acid metabolism; Phenylalanine, tyrosine and tryptophan biosynthesis	122	i2_LQ_OkraNGS_c23313/f1p1/2029	i2_HQ_OkraNGS_c88101/f2p1/2096	i1_LQ_OkraNGS_c14852/f2p2/1765	i3_LQ_OkraNGS_c15399/f1p1/3051	i1_LQ_OkraNGS_c39318/f1p9/1764	i2_LQ_OkraNGS_c82613/f1p11/2265	i1_LQ_OkraNGS_c9413/f5p13/1716	i1_LQ_OkraNGS_c19325/f1p3/1599	i1_LQ_OkraNGS_c8298/f1p17/1512	i1_LQ_OkraNGS_c9826/f1p13/1791	i2_LQ_OkraNGS_c79260/f1p0/2353	i1_LQ_OkraNGS_c22892/f1p0/1550	i1_LQ_OkraNGS_c29331/f1p0/1513	i2_LQ_OkraNGS_c102471/f1p11/2009	i1_LQ_OkraNGS_c25121/f1p631/1917	i1_LQ_OkraNGS_c5163/f1p3/1590	i1_LQ_OkraNGS_c36246/f1p0/1933	i2_LQ_OkraNGS_c10445/f1p3/2194	i2_LQ_OkraNGS_c11701/f1p3/2863	i1_LQ_OkraNGS_c22782/f1p0/1564	i2_LQ_OkraNGS_c56559/f1p0/2244	i2_LQ_OkraNGS_c94873/f1p2/2491	i2_LQ_OkraNGS_c6095/f1p4/2597	i3_LQ_OkraNGS_c18986/f1p4/3732	i1_HQ_OkraNGS_c2271/f2p9/1765	i2_LQ_OkraNGS_c38238/f1p21/2675	i2_LQ_OkraNGS_c75018/f1p11/2046	i3_LQ_OkraNGS_c24754/f1p2/3526	i1_LQ_OkraNGS_c19929/f1p75/1642	i1_LQ_OkraNGS_c20846/f1p5/1513	i2_LQ_OkraNGS_c25065/f1p6/2723	i1_LQ_OkraNGS_c28053/f1p1/1707	i3_LQ_OkraNGS_c15898/f1p0/3041	i2_LQ_OkraNGS_c21323/f1p1/2351	i1_LQ_OkraNGS_c28823/f1p0/1562	i3_LQ_OkraNGS_c12885/f1p0/3635	i2_LQ_OkraNGS_c20766/f1p0/2603	i1_LQ_OkraNGS_c26052/f1p10/1812	i2_LQ_OkraNGS_c49514/f1p3/2430	i2_LQ_OkraNGS_c28232/f1p7/2110	i2_LQ_OkraNGS_c89809/f1p1/2072	i1_LQ_OkraNGS_c6296/f1p0/1482	i1_LQ_OkraNGS_c27567/f1p2/1917	i1_HQ_OkraNGS_c18105/f7p9/1884	i2_LQ_OkraNGS_c64670/f1p7/2150	i3_LQ_OkraNGS_c23454/f1p41/3874	i1_HQ_OkraNGS_c10780/f2p5/1808
ko00401	Metabolism; Biosynthesis of other secondary metabolites; Novobiocin biosynthesis	7	i1_LQ_OkraNGS_c8298/f1p17/1512	i2_LQ_OkraNGS_c15547/f1p2/2083	i1_LQ_OkraNGS_c37350/f1p0/2008	i1_LQ_OkraNGS_c5163/f1p3/1590	i2_LQ_OkraNGS_c47828/f1p0/2155	i1_LQ_OkraNGS_c9384/f1p3/1722	i1_LQ_OkraNGS_c14893/f1p0/1710
ko00410	Metabolism; Metabolism of other amino acids; beta-Alanine metabolism	243	i3_LQ_OkraNGS_c15314/f1p0/3090	i2_LQ_OkraNGS_c44311/f2p19/2151	i2_LQ_OkraNGS_c15766/f1p32/1921	i2_LQ_OkraNGS_c74364/f1p9/2118	i2_LQ_OkraNGS_c38423/f1p15/2602	i2_LQ_OkraNGS_c6287/f6p6/2280	i2_LQ_OkraNGS_c22937/f1p165/2216	i1_HQ_OkraNGS_c1600/f7p3/1761	i1_HQ_OkraNGS_c4421/f4p4/1847	i1_LQ_OkraNGS_c22144/f1p7/1835	i3_LQ_OkraNGS_c22453/f1p4/3936	i2_LQ_OkraNGS_c52935/f1p2/2665	i1_LQ_OkraNGS_c12732/f1p7/1956	i1_HQ_OkraNGS_c18460/f2p28/1877	i2_LQ_OkraNGS_c5615/f1p1/2862	i1_LQ_OkraNGS_c29929/f1p0/1875	i2_LQ_OkraNGS_c49472/f1p1/2721	i2_LQ_OkraNGS_c58379/f1p23/1985	i1_LQ_OkraNGS_c26978/f1p0/1962	i3_LQ_OkraNGS_c3087/f1p18/3734	i1_LQ_OkraNGS_c18781/f2p9/1918	i1_LQ_OkraNGS_c7163/f1p5/1912	i2_LQ_OkraNGS_c2647/f1p3/2296	i2_LQ_OkraNGS_c23979/f1p1/2654	i2_LQ_OkraNGS_c54729/f1p1/2783	i2_LQ_OkraNGS_c41419/f1p4/2251	i2_LQ_OkraNGS_c19288/f1p1/2314	i2_LQ_OkraNGS_c63121/f1p2/2310	i1_LQ_OkraNGS_c20381/f1p52/1568	i3_LQ_OkraNGS_c22542/f1p0/3292	i1_LQ_OkraNGS_c10100/f1p0/1881	i1_LQ_OkraNGS_c12794/f1p0/1683	i1_HQ_OkraNGS_c9263/f2p7/1882	i2_LQ_OkraNGS_c5916/f1p3/2225	i2_LQ_OkraNGS_c44520/f1p2/1912	i2_HQ_OkraNGS_c587/f17p6/2290	i1_LQ_OkraNGS_c37614/f1p10/1979	i2_HQ_OkraNGS_c4666/f6p8/2810	i2_LQ_OkraNGS_c68668/f1p3/2456	i1_HQ_OkraNGS_c14701/f3p0/1956	i2_LQ_OkraNGS_c2564/f1p7/2053	i3_LQ_OkraNGS_c10257/f1p5/3711	i2_LQ_OkraNGS_c73816/f1p4/2020	i2_LQ_OkraNGS_c54861/f1p2/2865	i1_LQ_OkraNGS_c36083/f1p0/1909	i2_LQ_OkraNGS_c4977/f1p6/2627	i1_LQ_OkraNGS_c15137/f2p0/1383
ko00430	Metabolism; Metabolism of other amino acids; Taurine and hypotaurine metabolism	70	i1_LQ_OkraNGS_c11375/f1p3/1693	i1_LQ_OkraNGS_c12794/f1p0/1683	i1_LQ_OkraNGS_c7864/f1p2/1768	i2_LQ_OkraNGS_c34240/f2p1/2533	i3_LQ_OkraNGS_c20667/f1p4/3294	i2_LQ_OkraNGS_c74241/f1p41/2035	i2_LQ_OkraNGS_c21796/f1p40/1831	i1_LQ_OkraNGS_c1292/f4p8/1864	i2_LQ_OkraNGS_c100126/f1p1/2159	i2_LQ_OkraNGS_c50599/f1p27/2157	i2_LQ_OkraNGS_c74364/f1p9/2118	i2_LQ_OkraNGS_c15766/f1p32/1921	i2_LQ_OkraNGS_c44311/f2p19/2151	i2_LQ_OkraNGS_c68476/f1p2/2678	i1_HQ_OkraNGS_c1600/f7p3/1761	i2_LQ_OkraNGS_c22937/f1p165/2216	i1_LQ_OkraNGS_c12732/f1p7/1956	i2_LQ_OkraNGS_c40431/f1p0/2541	i1_LQ_OkraNGS_c35002/f1p2/1814	i1_LQ_OkraNGS_c21751/f1p3/1870	i2_LQ_OkraNGS_c21516/f1p0/2230	i2_LQ_OkraNGS_c51492/f1p2/2687	i1_LQ_OkraNGS_c14525/f1p13/1947	i2_LQ_OkraNGS_c98617/f2p1/2120	i1_LQ_OkraNGS_c29929/f1p0/1875	i2_LQ_OkraNGS_c58379/f1p23/1985	i1_LQ_OkraNGS_c5302/f1p4/1825	i1_LQ_OkraNGS_c7163/f1p5/1912	i1_LQ_OkraNGS_c28762/f1p72/1833	i1_LQ_OkraNGS_c28345/f1p0/1991	i1_LQ_OkraNGS_c4275/f1p0/1910	i2_LQ_OkraNGS_c51547/f1p18/2038	i2_LQ_OkraNGS_c62699/f1p1/2548	i1_HQ_OkraNGS_c2012/f3p0/1925	i1_LQ_OkraNGS_c27844/f1p24/1801	i2_HQ_OkraNGS_c1974/f8p1/2202	i1_LQ_OkraNGS_c36040/f1p28/1712	i1_HQ_OkraNGS_c20102/f2p5/1952	i2_HQ_OkraNGS_c92122/f6p42/1914	i1_LQ_OkraNGS_c19284/f1p1/1866	i2_LQ_OkraNGS_c39645/f1p38/1998	i2_LQ_OkraNGS_c58609/f1p1/2074	i1_LQ_OkraNGS_c32699/f1p0/1205	i1_LQ_OkraNGS_c2468/f3p6/1947	i1_HQ_OkraNGS_c42503/f4p0/1974	i1_LQ_OkraNGS_c36316/f1p30/1946	i1_LQ_OkraNGS_c37262/f1p44/1935
ko00440	Metabolism; Metabolism of other amino acids; Phosphonate and phosphinate metabolism	29	i2_LQ_OkraNGS_c68423/f1p1/2460	i1_LQ_OkraNGS_c29435/f1p0/1873	i1_LQ_OkraNGS_c9083/f1p12/1705	i1_LQ_OkraNGS_c13525/f1p1/1992	i2_LQ_OkraNGS_c22344/f1p1/2487	i2_LQ_OkraNGS_c53723/f1p0/2175	i2_LQ_OkraNGS_c51562/f1p5/2366	i2_LQ_OkraNGS_c77853/f1p3/2786	i1_LQ_OkraNGS_c26347/f1p23/1637	i4_LQ_OkraNGS_c2567/f1p6/4930	i1_LQ_OkraNGS_c5782/f1p2/1615	i2_LQ_OkraNGS_c41303/f1p12/2380	i1_LQ_OkraNGS_c24541/f1p7/1946	i1_LQ_OkraNGS_c10579/f2p6/1598	i1_LQ_OkraNGS_c20376/f1p14/1630	i2_LQ_OkraNGS_c41295/f1p1/2216	i2_LQ_OkraNGS_c39540/f1p2/2451	i1_LQ_OkraNGS_c29381/f1p0/1974	i4_LQ_OkraNGS_c2741/f1p11/4886	i4_LQ_OkraNGS_c3976/f1p2/4485	i6_LQ_OkraNGS_c370/f1p0/6342	i1_LQ_OkraNGS_c25671/f1p1/1948	i1_LQ_OkraNGS_c19748/f1p12/1955	i2_LQ_OkraNGS_c8635/f1p4/2299	i3_LQ_OkraNGS_c24057/f1p12/3237	i1_LQ_OkraNGS_c11194/f1p14/1647	i1_LQ_OkraNGS_c8840/f1p6/1827	i1_LQ_OkraNGS_c25732/f1p0/1866	i1_LQ_OkraNGS_c13353/f1p5/1693
ko00450	Metabolism; Metabolism of other amino acids; Selenocompound metabolism	196	i3_LQ_OkraNGS_c20198/f1p2/3597	i2_LQ_OkraNGS_c62374/f1p14/2527	i1_LQ_OkraNGS_c2599/f1p17/1814	i3_LQ_OkraNGS_c5594/f1p9/3258	i1_LQ_OkraNGS_c19124/f1p0/1881	i1_LQ_OkraNGS_c28887/f2p0/1850	i2_LQ_OkraNGS_c24559/f1p31/2985	i3_LQ_OkraNGS_c3084/f1p12/3279	i2_LQ_OkraNGS_c55860/f1p17/2916	i2_LQ_OkraNGS_c67183/f1p34/2782	i2_LQ_OkraNGS_c11863/f1p17/2422	i2_LQ_OkraNGS_c66450/f1p11/3018	i4_LQ_OkraNGS_c3844/f1p7/4265	i2_HQ_OkraNGS_c6364/f2p4/2804	i1_LQ_OkraNGS_c37499/f1p22/1951	i2_HQ_OkraNGS_c2125/f3p23/2948	i2_LQ_OkraNGS_c40467/f1p105/3128	i1_LQ_OkraNGS_c8449/f1p6/1779	i2_LQ_OkraNGS_c82257/f1p16/2715	i2_LQ_OkraNGS_c79142/f1p9/2801	i2_LQ_OkraNGS_c33976/f1p22/2633	i2_LQ_OkraNGS_c90412/f1p3/2094	i2_LQ_OkraNGS_c68358/f1p25/3018	i2_LQ_OkraNGS_c25309/f1p11/1959	i2_LQ_OkraNGS_c50999/f2p3/2683	i3_LQ_OkraNGS_c7383/f1p7/3440	i1_LQ_OkraNGS_c7345/f1p57/1543	i1_LQ_OkraNGS_c3211/f1p43/1957	i2_LQ_OkraNGS_c2501/f1p5/2758	i3_LQ_OkraNGS_c6194/f1p0/3131	i2_LQ_OkraNGS_c18378/f1p46/2482	i2_HQ_OkraNGS_c75636/f51p9/2747	i3_LQ_OkraNGS_c20522/f1p13/3512	i3_LQ_OkraNGS_c5508/f1p6/3946	i1_LQ_OkraNGS_c34920/f1p3/1847	i1_LQ_OkraNGS_c20339/f1p7/1815	i2_LQ_OkraNGS_c47502/f1p39/2693	i4_LQ_OkraNGS_c5243/f1p4/4691	i3_LQ_OkraNGS_c2634/f1p9/3801	i3_LQ_OkraNGS_c23953/f1p0/3802	i2_LQ_OkraNGS_c53442/f1p18/2732	i2_LQ_OkraNGS_c22700/f1p1/2692	i3_HQ_OkraNGS_c1996/f4p0/3540	i3_LQ_OkraNGS_c7143/f1p28/3213	i2_LQ_OkraNGS_c8922/f1p45/2643	i2_LQ_OkraNGS_c90940/f16p18/2678	i2_HQ_OkraNGS_c91458/f16p0/2642
ko00460	Metabolism; Metabolism of other amino acids; Cyanoamino acid metabolism	150	i2_LQ_OkraNGS_c7098/f1p1/2164	i1_LQ_OkraNGS_c8598/f1p6/1913	i2_LQ_OkraNGS_c97617/f1p122/1813	i1_LQ_OkraNGS_c42917/f1p0/1748	i2_LQ_OkraNGS_c13036/f1p0/2573	i2_LQ_OkraNGS_c84401/f1p4/2305	i2_LQ_OkraNGS_c49819/f1p1/2194	i2_LQ_OkraNGS_c50461/f1p1/2271	i1_LQ_OkraNGS_c23526/f1p1/1799	i2_LQ_OkraNGS_c64000/f1p2/2739	i3_LQ_OkraNGS_c23305/f1p1/3110	i1_LQ_OkraNGS_c43083/f3p0/1923	i2_LQ_OkraNGS_c27707/f1p2/2183	i1_LQ_OkraNGS_c3699/f1p0/1692	i1_LQ_OkraNGS_c23066/f1p0/1920	i2_HQ_OkraNGS_c17579/f5p2/2429	i1_LQ_OkraNGS_c36280/f1p5/1859	i2_LQ_OkraNGS_c81630/f1p111/2762	i3_LQ_OkraNGS_c15999/f1p10/3067	i1_LQ_OkraNGS_c13986/f1p0/1847	i3_HQ_OkraNGS_c14759/f3p0/3081	i2_LQ_OkraNGS_c29531/f1p115/2062	i2_HQ_OkraNGS_c7615/f3p3/2244	i2_LQ_OkraNGS_c36774/f1p93/1978	i1_LQ_OkraNGS_c14855/f1p4/1710	i1_HQ_OkraNGS_c42449/f5p0/1848	i2_LQ_OkraNGS_c74480/f1p83/1779	i1_LQ_OkraNGS_c39681/f1p36/1724	i2_LQ_OkraNGS_c69782/f1p1/2303	i2_LQ_OkraNGS_c58609/f1p1/2074	i1_LQ_OkraNGS_c14919/f1p0/1858	i1_LQ_OkraNGS_c11662/f1p16/1902	i1_LQ_OkraNGS_c29522/f1p0/1976	i1_LQ_OkraNGS_c8592/f1p13/1672	i2_LQ_OkraNGS_c74632/f1p128/2118	i1_HQ_OkraNGS_c18988/f2p0/1957	i1_LQ_OkraNGS_c6449/f1p4/1853	i2_LQ_OkraNGS_c14232/f1p1/2169	i1_HQ_OkraNGS_c9301/f2p0/1901	i1_LQ_OkraNGS_c19242/f1p0/1913	i2_LQ_OkraNGS_c50480/f1p2/2370	i1_LQ_OkraNGS_c14830/f1p9/1904	i2_LQ_OkraNGS_c67345/f1p2/2642	i1_HQ_OkraNGS_c2451/f5p6/1938	i3_LQ_OkraNGS_c10886/f1p2/3172	i4_LQ_OkraNGS_c7289/f1p4/4086	i1_LQ_OkraNGS_c2006/f3p0/1685
ko00471	Metabolism; Metabolism of other amino acids; D-Glutamine and D-glutamate metabolism	6	i2_LQ_OkraNGS_c4065/f1p0/2872	i2_LQ_OkraNGS_c81516/f1p0/2232	i2_LQ_OkraNGS_c16264/f1p0/2026	i1_LQ_OkraNGS_c2829/f2p0/1691	i1_LQ_OkraNGS_c8199/f1p9/1582	i2_LQ_OkraNGS_c25557/f1p1/2974
ko00480	Metabolism; Metabolism of other amino acids; Glutathione metabolism	220	i2_LQ_OkraNGS_c9300/f1p20/3059	i2_LQ_OkraNGS_c62818/f1p15/3026	i2_HQ_OkraNGS_c57493/f3p7/2061	i1_LQ_OkraNGS_c26016/f1p41/1923	i2_LQ_OkraNGS_c58609/f1p1/2074	i3_LQ_OkraNGS_c13164/f1p5/3942	i2_LQ_OkraNGS_c85226/f1p8/2223	i2_LQ_OkraNGS_c12172/f1p1/2141	i2_LQ_OkraNGS_c11289/f1p0/2475	i2_LQ_OkraNGS_c54072/f1p2/2688	i2_LQ_OkraNGS_c94055/f1p6/2140	i2_LQ_OkraNGS_c68976/f1p4/2403	i2_LQ_OkraNGS_c27338/f1p0/2534	i2_LQ_OkraNGS_c4515/f1p2/2228	i2_HQ_OkraNGS_c99139/f8p2/2153	i3_LQ_OkraNGS_c26217/f1p22/3013	i1_LQ_OkraNGS_c13120/f1p4/1903	i2_HQ_OkraNGS_c22185/f2p2/2195	i1_LQ_OkraNGS_c12806/f1p0/1979	i1_LQ_OkraNGS_c14947/f1p0/1890	i3_LQ_OkraNGS_c5148/f1p1/3384	i2_LQ_OkraNGS_c44837/f1p3/2160	i3_LQ_OkraNGS_c19385/f1p14/3328	i2_LQ_OkraNGS_c102044/f1p0/2000	i1_LQ_OkraNGS_c46843/f1p0/1106	i2_LQ_OkraNGS_c24440/f1p1/2232	i1_LQ_OkraNGS_c41441/f1p0/1141	i1_LQ_OkraNGS_c36822/f1p2/1460	i0_HQ_OkraNGS_c115/f3p0/937	i1_LQ_OkraNGS_c22146/f1p0/1602	i1_HQ_OkraNGS_c864/f9p0/1994	i3_LQ_OkraNGS_c9119/f1p9/3578	i1_LQ_OkraNGS_c22590/f1p6/1852	i0_LQ_OkraNGS_c138/f2p0/952	i2_LQ_OkraNGS_c10268/f1p12/2915	i1_LQ_OkraNGS_c38380/f1p25/1785	i1_LQ_OkraNGS_c6839/f1p23/1996	i1_LQ_OkraNGS_c10434/f1p1/1831	i1_LQ_OkraNGS_c34868/f1p6/1451	i0_LQ_OkraNGS_c2049/f1p5/251	i1_LQ_OkraNGS_c9007/f1p3/1789	i3_LQ_OkraNGS_c11717/f1p5/3226	i2_LQ_OkraNGS_c34939/f1p7/2791	i2_LQ_OkraNGS_c16398/f1p2/2116	i2_LQ_OkraNGS_c35148/f1p1/2848	i3_HQ_OkraNGS_c17365/f3p0/3194	i1_LQ_OkraNGS_c47440/f1p7/1115
ko00500	Metabolism; Carbohydrate metabolism; Starch and sucrose metabolism	715	i2_LQ_OkraNGS_c56037/f1p3/2377	i1_LQ_OkraNGS_c18617/f2p9/1875	i1_LQ_OkraNGS_c5541/f1p3/1969	i1_LQ_OkraNGS_c28340/f1p7/1954	i1_HQ_OkraNGS_c1827/f9p2/1985	i4_LQ_OkraNGS_c6388/f1p2/4202	i2_LQ_OkraNGS_c6213/f1p11/2614	i2_LQ_OkraNGS_c81811/f1p40/3096	i3_LQ_OkraNGS_c19126/f1p0/3373	i3_LQ_OkraNGS_c22573/f1p5/3394	i3_LQ_OkraNGS_c9756/f1p1/3283	i2_LQ_OkraNGS_c4226/f1p7/2940	i2_LQ_OkraNGS_c40535/f1p1/2529	i3_LQ_OkraNGS_c16010/f1p0/3043	i3_LQ_OkraNGS_c7268/f1p6/3614	i3_LQ_OkraNGS_c6749/f1p12/3098	i3_LQ_OkraNGS_c12477/f1p0/3444	i2_HQ_OkraNGS_c2034/f3p4/2310	i2_HQ_OkraNGS_c7212/f2p7/2220	i2_LQ_OkraNGS_c98609/f6p7/2141	i3_LQ_OkraNGS_c13144/f1p6/3345	i2_LQ_OkraNGS_c64868/f1p23/2701	i3_LQ_OkraNGS_c22821/f1p1/3682	i2_LQ_OkraNGS_c11741/f1p8/2998	i2_LQ_OkraNGS_c84667/f1p7/2979	i2_LQ_OkraNGS_c41718/f1p13/2623	i2_LQ_OkraNGS_c62341/f1p4/2407	i2_LQ_OkraNGS_c18549/f1p10/2124	i2_LQ_OkraNGS_c78274/f1p7/2495	i6_LQ_OkraNGS_c245/f1p0/6978	i2_LQ_OkraNGS_c54802/f1p78/2794	i1_LQ_OkraNGS_c21050/f1p0/1716	i2_HQ_OkraNGS_c75823/f5p7/2099	i2_LQ_OkraNGS_c20633/f1p5/2251	i2_HQ_OkraNGS_c32221/f5p1/2872	i3_LQ_OkraNGS_c19787/f1p0/3809	i2_LQ_OkraNGS_c51191/f1p1/2790	i1_LQ_OkraNGS_c25867/f1p5/2006	i3_LQ_OkraNGS_c8642/f1p3/3404	i1_LQ_OkraNGS_c25461/f1p2/1944	i3_LQ_OkraNGS_c26608/f1p0/3014	i2_LQ_OkraNGS_c33922/f1p35/2801	i2_LQ_OkraNGS_c24051/f1p6/2959	i3_LQ_OkraNGS_c21826/f1p0/3490	i4_LQ_OkraNGS_c7259/f1p0/4026	i2_LQ_OkraNGS_c38932/f1p28/2787	i3_LQ_OkraNGS_c6046/f1p8/3059
ko00510	Metabolism; Glycan biosynthesis and metabolism; N-Glycan biosynthesis	172	i3_LQ_OkraNGS_c9764/f1p1/3154	i2_LQ_OkraNGS_c41279/f1p4/2212	i2_LQ_OkraNGS_c48707/f1p13/2527	i1_LQ_OkraNGS_c38252/f1p0/1947	i1_LQ_OkraNGS_c28411/f1p0/1722	i2_LQ_OkraNGS_c95363/f1p16/2380	i1_LQ_OkraNGS_c27117/f1p16/1483	i2_LQ_OkraNGS_c67287/f1p4/2542	i2_LQ_OkraNGS_c18062/f2p3/2418	i2_LQ_OkraNGS_c53504/f1p2/2137	i2_LQ_OkraNGS_c12197/f1p0/2470	i2_LQ_OkraNGS_c6216/f1p7/2484	i2_LQ_OkraNGS_c28018/f1p0/2259	i2_LQ_OkraNGS_c79098/f1p1/2620	i1_HQ_OkraNGS_c2519/f6p5/1861	i1_LQ_OkraNGS_c9729/f1p5/1922	i2_HQ_OkraNGS_c3592/f8p7/2704	i2_LQ_OkraNGS_c3200/f1p4/2566	i1_LQ_OkraNGS_c39066/f1p0/1902	i2_HQ_OkraNGS_c23649/f3p12/2343	i2_LQ_OkraNGS_c71645/f1p1/2308	i3_LQ_OkraNGS_c14440/f1p6/3150	i3_LQ_OkraNGS_c25230/f1p4/3422	i1_LQ_OkraNGS_c14744/f1p2/1873	i2_LQ_OkraNGS_c49767/f1p3/2462	i2_HQ_OkraNGS_c62010/f2p10/2984	i2_LQ_OkraNGS_c44454/f1p2/2069	i1_LQ_OkraNGS_c4397/f1p4/1974	i3_HQ_OkraNGS_c27701/f2p0/3151	i1_LQ_OkraNGS_c8307/f1p2/1966	i2_LQ_OkraNGS_c38971/f1p7/2595	i2_LQ_OkraNGS_c35174/f1p6/2623	i1_LQ_OkraNGS_c39301/f1p0/1794	i1_LQ_OkraNGS_c11162/f1p4/1728	i2_LQ_OkraNGS_c6086/f1p0/2136	i2_LQ_OkraNGS_c26157/f1p16/2408	i3_HQ_OkraNGS_c7492/f2p7/3830	i2_LQ_OkraNGS_c50635/f1p9/2408	i2_LQ_OkraNGS_c10679/f1p0/2155	i2_LQ_OkraNGS_c52745/f1p7/2651	i2_LQ_OkraNGS_c13797/f1p0/2137	i2_LQ_OkraNGS_c26289/f1p11/2443	i1_LQ_OkraNGS_c5060/f1p0/1899	i2_LQ_OkraNGS_c62645/f1p1/2145	i1_HQ_OkraNGS_c18727/f2p0/1804	i2_LQ_OkraNGS_c84310/f1p5/2966	i2_HQ_OkraNGS_c49551/f2p3/2273
ko00511	Metabolism; Glycan biosynthesis and metabolism; Other glycan degradation	94	i2_LQ_OkraNGS_c52803/f1p1/3031	i4_LQ_OkraNGS_c3603/f1p3/4928	i3_HQ_OkraNGS_c2102/f2p1/3196	i3_HQ_OkraNGS_c442/f11p0/3332	i2_LQ_OkraNGS_c83273/f1p5/2532	i4_LQ_OkraNGS_c2724/f1p2/4691	i3_LQ_OkraNGS_c6168/f1p14/3578	i2_LQ_OkraNGS_c41284/f1p0/2386	i3_LQ_OkraNGS_c3189/f1p0/3710	i3_LQ_OkraNGS_c19434/f1p32/3310	i2_LQ_OkraNGS_c28273/f1p5/2882	i3_HQ_OkraNGS_c2108/f2p3/3442	i3_LQ_OkraNGS_c13484/f1p0/3195	i1_LQ_OkraNGS_c3239/f1p31/1911	i2_LQ_OkraNGS_c36996/f1p0/2790	i1_LQ_OkraNGS_c7662/f1p10/1963	i1_LQ_OkraNGS_c33551/f1p4/1312	i2_LQ_OkraNGS_c38466/f1p9/2513	i2_LQ_OkraNGS_c36882/f1p1/2611	i3_LQ_OkraNGS_c24632/f1p2/3405	i3_LQ_OkraNGS_c6099/f1p0/3427	i4_LQ_OkraNGS_c1820/f1p6/4471	i2_LQ_OkraNGS_c59364/f1p1/2082	i2_HQ_OkraNGS_c1048/f5p5/2921	i3_LQ_OkraNGS_c23913/f1p8/3233	i1_LQ_OkraNGS_c36363/f1p1/1891	i3_HQ_OkraNGS_c1609/f2p0/3246	i3_LQ_OkraNGS_c9703/f1p0/3341	i5_LQ_OkraNGS_c2641/f1p0/5262	i2_LQ_OkraNGS_c57845/f1p0/2039	i2_LQ_OkraNGS_c102470/f1p1/2007	i3_LQ_OkraNGS_c7353/f1p4/3705	i2_LQ_OkraNGS_c2540/f1p0/2298	i2_LQ_OkraNGS_c43718/f1p1/2048	i3_LQ_OkraNGS_c12088/f1p3/3236	i2_LQ_OkraNGS_c54219/f1p1/2110	i3_LQ_OkraNGS_c7153/f1p61/3218	i2_LQ_OkraNGS_c42449/f1p0/2337	i2_LQ_OkraNGS_c69626/f1p1/2850	i3_HQ_OkraNGS_c1297/f5p0/3483	i3_LQ_OkraNGS_c10729/f1p0/3581	i3_LQ_OkraNGS_c13128/f1p0/3582	i3_LQ_OkraNGS_c14463/f1p2/3700	i3_LQ_OkraNGS_c2754/f1p5/3347	i3_HQ_OkraNGS_c988/f4p1/3467	i3_LQ_OkraNGS_c23864/f1p0/3374	i2_LQ_OkraNGS_c50180/f1p5/3175
ko00513	Metabolism; Glycan biosynthesis and metabolism; Various types of N-glycan biosynthesis	163	i1_LQ_OkraNGS_c7662/f1p10/1963	i1_LQ_OkraNGS_c33551/f1p4/1312	i3_LQ_OkraNGS_c23896/f1p5/3132	i2_LQ_OkraNGS_c44454/f1p2/2069	i2_LQ_OkraNGS_c49767/f1p3/2462	i1_LQ_OkraNGS_c14744/f1p2/1873	i1_LQ_OkraNGS_c26101/f1p0/1962	i1_LQ_OkraNGS_c4397/f1p4/1974	i2_HQ_OkraNGS_c3592/f8p7/2704	i3_LQ_OkraNGS_c10576/f1p4/3793	i2_HQ_OkraNGS_c4726/f2p0/2501	i2_LQ_OkraNGS_c71645/f1p1/2308	i3_LQ_OkraNGS_c14440/f1p6/3150	i3_LQ_OkraNGS_c25230/f1p4/3422	i2_LQ_OkraNGS_c26152/f1p0/3027	i2_LQ_OkraNGS_c3200/f1p4/2566	i1_LQ_OkraNGS_c39066/f1p0/1902	i2_HQ_OkraNGS_c23649/f3p12/2343	i1_LQ_OkraNGS_c2719/f1p12/1815	i2_LQ_OkraNGS_c53504/f1p2/2137	i2_LQ_OkraNGS_c67287/f1p4/2542	i2_LQ_OkraNGS_c18062/f2p3/2418	i2_LQ_OkraNGS_c42449/f1p0/2337	i2_LQ_OkraNGS_c102470/f1p1/2007	i2_LQ_OkraNGS_c54219/f1p1/2110	i2_LQ_OkraNGS_c28018/f1p0/2259	i2_LQ_OkraNGS_c6216/f1p7/2484	i2_LQ_OkraNGS_c12197/f1p0/2470	i2_LQ_OkraNGS_c3009/f1p0/2906	i2_LQ_OkraNGS_c48707/f1p13/2527	i2_LQ_OkraNGS_c41279/f1p4/2212	i1_LQ_OkraNGS_c28411/f1p0/1722	i2_LQ_OkraNGS_c4985/f1p4/2215	i2_LQ_OkraNGS_c34417/f1p1/2194	i2_LQ_OkraNGS_c95545/f1p9/2767	i2_LQ_OkraNGS_c95347/f1p1/2459	i3_LQ_OkraNGS_c8892/f1p3/3761	i2_LQ_OkraNGS_c27712/f1p15/2289	i1_LQ_OkraNGS_c10206/f1p0/1554	i1_LQ_OkraNGS_c29268/f1p3/1892	i3_LQ_OkraNGS_c19295/f1p8/3164	i3_LQ_OkraNGS_c3628/f1p2/3873	i1_LQ_OkraNGS_c9164/f1p0/1990	i2_LQ_OkraNGS_c36314/f1p9/2471	i2_LQ_OkraNGS_c82229/f1p2/2246	i1_LQ_OkraNGS_c26180/f1p0/1851	i2_LQ_OkraNGS_c84149/f1p6/2392
ko00514	Metabolism; Glycan biosynthesis and metabolism; Other types of O-glycan biosynthesis	53	i3_LQ_OkraNGS_c9286/f1p0/3564	i2_LQ_OkraNGS_c3923/f1p1/2968	i3_LQ_OkraNGS_c4234/f1p7/3402	i3_LQ_OkraNGS_c11933/f1p3/3392	i3_LQ_OkraNGS_c20221/f1p2/3150	i3_LQ_OkraNGS_c2749/f1p2/3570	i2_LQ_OkraNGS_c33037/f1p1/2132	i3_LQ_OkraNGS_c19797/f1p4/3383	i3_LQ_OkraNGS_c12010/f1p4/3466	i3_LQ_OkraNGS_c19643/f1p12/3173	i1_LQ_OkraNGS_c15329/f1p15/1351	i5_LQ_OkraNGS_c3081/f1p9/5060	i3_LQ_OkraNGS_c5579/f1p0/3419	i3_LQ_OkraNGS_c3030/f1p1/3455	i3_LQ_OkraNGS_c25267/f1p1/3582	i1_LQ_OkraNGS_c32058/f1p0/1408	i3_LQ_OkraNGS_c13579/f1p0/3380	i2_LQ_OkraNGS_c19811/f1p1/3030	i3_LQ_OkraNGS_c21689/f1p21/3656	i3_HQ_OkraNGS_c9742/f2p15/3948	i2_LQ_OkraNGS_c52098/f1p1/2914	i3_LQ_OkraNGS_c10777/f1p4/3544	i3_LQ_OkraNGS_c14379/f1p1/3532	i2_LQ_OkraNGS_c52829/f1p1/2650	i3_LQ_OkraNGS_c11595/f1p10/3217	i2_HQ_OkraNGS_c60463/f4p1/2327	i2_LQ_OkraNGS_c58006/f1p0/2058	i3_LQ_OkraNGS_c21235/f1p3/3879	i3_LQ_OkraNGS_c14351/f1p0/3462	i3_HQ_OkraNGS_c27258/f16p3/3374	i2_LQ_OkraNGS_c71303/f1p0/2345	i2_LQ_OkraNGS_c50612/f2p0/2230	i1_HQ_OkraNGS_c18793/f2p2/1690	i2_LQ_OkraNGS_c29671/f1p1/2085	i2_LQ_OkraNGS_c53085/f1p1/2508	i3_LQ_OkraNGS_c9150/f1p1/3160	i2_LQ_OkraNGS_c37426/f1p1/2194	i3_LQ_OkraNGS_c9219/f1p1/3544	i1_LQ_OkraNGS_c15230/f1p0/1424	i4_LQ_OkraNGS_c5931/f1p469/4941	i2_HQ_OkraNGS_c19681/f2p0/2161	i2_LQ_OkraNGS_c8644/f3p1/2952	i3_LQ_OkraNGS_c20719/f1p19/3497	i3_LQ_OkraNGS_c3247/f1p0/3254	i2_LQ_OkraNGS_c62388/f1p1/2288	i3_LQ_OkraNGS_c2543/f1p20/3642	i2_LQ_OkraNGS_c43170/f1p22/2024
ko00520	Metabolism; Carbohydrate metabolism; Amino sugar and nucleotide sugar metabolism	564	i2_LQ_OkraNGS_c85202/f1p6/2314	i1_LQ_OkraNGS_c21946/f1p7/1677	i2_LQ_OkraNGS_c79528/f1p27/2416	i2_HQ_OkraNGS_c17769/f2p7/2123	i2_LQ_OkraNGS_c35269/f1p5/2580	i2_LQ_OkraNGS_c37052/f1p9/2612	i2_LQ_OkraNGS_c49634/f1p12/3063	i1_HQ_OkraNGS_c12440/f2p0/2011	i2_LQ_OkraNGS_c26094/f1p5/2848	i1_LQ_OkraNGS_c8706/f1p8/1503	i2_HQ_OkraNGS_c17790/f4p5/2609	i2_LQ_OkraNGS_c39299/f1p4/1820	i5_LQ_OkraNGS_c1674/f1p8/5941	i2_LQ_OkraNGS_c30039/f1p2/2044	i1_LQ_OkraNGS_c30013/f1p0/1855	i2_LQ_OkraNGS_c51635/f1p6/2326	i2_LQ_OkraNGS_c34608/f1p3/2312	i1_LQ_OkraNGS_c22448/f1p2/1938	i1_LQ_OkraNGS_c19892/f1p5/1448	i2_HQ_OkraNGS_c2998/f12p1/2603	i1_HQ_OkraNGS_c2458/f2p10/1519	i1_LQ_OkraNGS_c21904/f1p6/1603	i1_LQ_OkraNGS_c15447/f1p0/1180	i2_LQ_OkraNGS_c102233/f1p6/2012	i1_LQ_OkraNGS_c39302/f1p5/1642	i2_HQ_OkraNGS_c32429/f3p8/2340	i2_LQ_OkraNGS_c63662/f1p1/2310	i1_LQ_OkraNGS_c14711/f3p6/1775	i3_LQ_OkraNGS_c10563/f1p0/3156	i1_HQ_OkraNGS_c1539/f3p2/1954	i2_LQ_OkraNGS_c80355/f1p4/2853	i2_LQ_OkraNGS_c82170/f1p4/2415	i1_LQ_OkraNGS_c15321/f1p0/1228	i2_LQ_OkraNGS_c54219/f1p1/2110	i2_LQ_OkraNGS_c53623/f1p3/2586	i1_LQ_OkraNGS_c11201/f1p0/1755	i2_LQ_OkraNGS_c3962/f1p2/2604	i1_LQ_OkraNGS_c26910/f1p5/2012	i2_HQ_OkraNGS_c11933/f4p3/2545	i1_LQ_OkraNGS_c40996/f1p6/1248	i2_LQ_OkraNGS_c94689/f1p4/2269	i2_HQ_OkraNGS_c33809/f2p4/2284	i2_LQ_OkraNGS_c51469/f1p0/2806	i1_LQ_OkraNGS_c27376/f1p0/1844	i3_LQ_OkraNGS_c23703/f1p4/3216	i2_LQ_OkraNGS_c10697/f1p1/2468	i2_LQ_OkraNGS_c29624/f2p5/2080
ko00521	Metabolism; Biosynthesis of other secondary metabolites; Streptomycin biosynthesis	121	i2_LQ_OkraNGS_c54802/f1p78/2794	i1_LQ_OkraNGS_c28612/f1p0/1873	i1_LQ_OkraNGS_c12178/f1p0/1797	i1_LQ_OkraNGS_c357/f1p0/1654	i2_LQ_OkraNGS_c66967/f1p4/2217	i1_LQ_OkraNGS_c9821/f1p35/1723	i1_LQ_OkraNGS_c14354/f1p0/1660	i2_LQ_OkraNGS_c58816/f1p96/2014	i2_LQ_OkraNGS_c51644/f1p1/2143	i2_HQ_OkraNGS_c2642/f7p9/2866	i2_LQ_OkraNGS_c86570/f1p4/2194	i4_LQ_OkraNGS_c1189/f1p14/4112	i1_LQ_OkraNGS_c26867/f1p1/1540	i2_HQ_OkraNGS_c55216/f2p55/2049	i1_LQ_OkraNGS_c33284/f1p2/1356	i1_LQ_OkraNGS_c35521/f1p4/1914	i2_LQ_OkraNGS_c51944/f1p32/2066	i1_LQ_OkraNGS_c3347/f1p40/1842	i4_LQ_OkraNGS_c5697/f1p5/4245	i1_LQ_OkraNGS_c3812/f1p7/1857	i1_LQ_OkraNGS_c35718/f1p0/1805	i2_LQ_OkraNGS_c23091/f1p76/2316	i1_LQ_OkraNGS_c12127/f1p7/1989	i1_LQ_OkraNGS_c29050/f1p0/1909	i3_LQ_OkraNGS_c8528/f1p3/3141	i2_HQ_OkraNGS_c2034/f3p4/2310	i1_LQ_OkraNGS_c37376/f1p23/1907	i2_LQ_OkraNGS_c98609/f6p7/2141	i1_LQ_OkraNGS_c7019/f1p31/1739	i2_LQ_OkraNGS_c88764/f1p8/2033	i1_LQ_OkraNGS_c39456/f1p1/1756	i2_LQ_OkraNGS_c53323/f1p9/2690	i3_LQ_OkraNGS_c17835/f1p2/3378	i2_HQ_OkraNGS_c99207/f7p9/2185	i1_LQ_OkraNGS_c32166/f1p0/1160	i1_LQ_OkraNGS_c19177/f1p4/1959	i2_LQ_OkraNGS_c79078/f1p5/2148	i2_LQ_OkraNGS_c79695/f1p8/2554	i1_LQ_OkraNGS_c27376/f1p0/1844	i2_LQ_OkraNGS_c67874/f1p51/2030	i1_LQ_OkraNGS_c38885/f1p2/1963	i2_HQ_OkraNGS_c77802/f2p1/2212	i1_LQ_OkraNGS_c28581/f1p0/1865	i1_LQ_OkraNGS_c35544/f1p0/1934	i2_LQ_OkraNGS_c82952/f1p4/2158	i2_LQ_OkraNGS_c81239/f1p5/2312	i1_HQ_OkraNGS_c18637/f2p2/1951
ko00523	Metabolism; Metabolism of terpenoids and polyketides; Polyketide sugar unit biosynthesis	1	i1_LQ_OkraNGS_c41907/f1p0/1192
ko00524	Metabolism; Biosynthesis of other secondary metabolites; Neomycin, kanamycin and gentamicin biosynthesis	29	i1_LQ_OkraNGS_c9821/f1p35/1723	i1_LQ_OkraNGS_c27376/f1p0/1844	i1_LQ_OkraNGS_c37652/f1p0/1765	i1_LQ_OkraNGS_c12871/f1p5/2002	i3_LQ_OkraNGS_c17835/f1p2/3378	i3_LQ_OkraNGS_c10563/f1p0/3156	i2_LQ_OkraNGS_c54802/f1p78/2794	i1_HQ_OkraNGS_c18273/f3p0/1949	i2_LQ_OkraNGS_c15575/f1p0/2145	i1_LQ_OkraNGS_c38211/f1p14/1980	i4_LQ_OkraNGS_c1189/f1p14/4112	i1_LQ_OkraNGS_c22526/f1p64/1721	i3_LQ_OkraNGS_c15886/f1p0/3080	i2_LQ_OkraNGS_c51644/f1p1/2143	i2_LQ_OkraNGS_c4118/f1p1/2302	i1_LQ_OkraNGS_c38885/f1p2/1963	i2_HQ_OkraNGS_c77802/f2p1/2212	i3_LQ_OkraNGS_c11882/f1p19/3609	i4_LQ_OkraNGS_c5697/f1p5/4245	i2_LQ_OkraNGS_c35347/f1p1/2142	i1_HQ_OkraNGS_c1827/f9p2/1985	i1_LQ_OkraNGS_c26867/f1p1/1540	i2_LQ_OkraNGS_c23289/f1p1/2816	i2_LQ_OkraNGS_c51123/f1p1/2080	i2_HQ_OkraNGS_c53380/f2p0/2318	i2_LQ_OkraNGS_c94651/f1p3/2252	i1_LQ_OkraNGS_c37376/f1p23/1907	i2_LQ_OkraNGS_c56037/f1p3/2377	i1_LQ_OkraNGS_c23310/f1p0/1894
ko00531	Metabolism; Glycan biosynthesis and metabolism; Glycosaminoglycan degradation	56	i2_LQ_OkraNGS_c54219/f1p1/2110	i2_LQ_OkraNGS_c68349/f1p1/2244	i2_LQ_OkraNGS_c67949/f1p2/2725	i2_LQ_OkraNGS_c73771/f1p2/2030	i2_LQ_OkraNGS_c59121/f1p7/2082	i2_LQ_OkraNGS_c102470/f1p1/2007	i2_HQ_OkraNGS_c17813/f4p2/2530	i3_LQ_OkraNGS_c7916/f1p9/3754	i2_LQ_OkraNGS_c69626/f1p1/2850	i2_LQ_OkraNGS_c42449/f1p0/2337	i2_LQ_OkraNGS_c28570/f1p1/2723	i2_HQ_OkraNGS_c20001/f3p2/2392	i2_LQ_OkraNGS_c39279/f1p3/2225	i2_LQ_OkraNGS_c67412/f1p0/2763	i1_HQ_OkraNGS_c18313/f4p17/2027	i1_LQ_OkraNGS_c35058/f1p4/2033	i3_LQ_OkraNGS_c12300/f1p26/3207	i1_LQ_OkraNGS_c28582/f1p7/1967	i2_LQ_OkraNGS_c69576/f1p7/2224	i4_LQ_OkraNGS_c3971/f1p0/4279	i2_LQ_OkraNGS_c19009/f1p1/2711	i2_LQ_OkraNGS_c39481/f1p2/2528	i1_LQ_OkraNGS_c6766/f1p10/1864	i2_LQ_OkraNGS_c40835/f1p0/2194	i2_HQ_OkraNGS_c56399/f3p9/2159	i2_LQ_OkraNGS_c47444/f1p3/2134	i2_LQ_OkraNGS_c8763/f1p2/2593	i2_LQ_OkraNGS_c79365/f1p8/2506	i1_LQ_OkraNGS_c36363/f1p1/1891	i1_LQ_OkraNGS_c24708/f1p0/1893	i2_LQ_OkraNGS_c14812/f1p10/2162	i1_LQ_OkraNGS_c19577/f1p3/1987	i2_HQ_OkraNGS_c18136/f2p8/2173	i2_LQ_OkraNGS_c36381/f1p0/2118	i2_LQ_OkraNGS_c66147/f1p9/2245	i1_LQ_OkraNGS_c3239/f1p31/1911	i2_LQ_OkraNGS_c36996/f1p0/2790	i1_LQ_OkraNGS_c19875/f1p11/1537	i1_LQ_OkraNGS_c33551/f1p4/1312	i2_LQ_OkraNGS_c52081/f1p9/2128	i1_LQ_OkraNGS_c7662/f1p10/1963	i2_LQ_OkraNGS_c11299/f1p9/2519	i2_LQ_OkraNGS_c78979/f1p9/2034	i2_LQ_OkraNGS_c42011/f2p1/2837	i1_LQ_OkraNGS_c23950/f1p0/1964	i2_HQ_OkraNGS_c60317/f2p8/2064	i1_LQ_OkraNGS_c25595/f1p0/1939
ko00540	Metabolism; Glycan biosynthesis and metabolism; Lipopolysaccharide biosynthesis	4	i1_LQ_OkraNGS_c25677/f1p0/1702	i1_LQ_OkraNGS_c31520/f1p0/1281	i2_LQ_OkraNGS_c30609/f1p0/2059	i1_LQ_OkraNGS_c27718/f1p3/1689
ko00550	Metabolism; Glycan biosynthesis and metabolism; Peptidoglycan biosynthesis	3	i2_LQ_OkraNGS_c33235/f1p1/1997	i2_LQ_OkraNGS_c25385/f1p1/2307	i2_LQ_OkraNGS_c54974/f1p1/2946
ko00561	Metabolism; Lipid metabolism; Glycerolipid metabolism	290	i1_LQ_OkraNGS_c12285/f1p13/1634	i1_LQ_OkraNGS_c3746/f1p0/1884	i2_LQ_OkraNGS_c48505/f1p1/2474	i4_LQ_OkraNGS_c4976/f1p2/4205	i2_LQ_OkraNGS_c59111/f1p8/2050	i2_LQ_OkraNGS_c13090/f1p0/2350	i1_LQ_OkraNGS_c10257/f1p5/1874	i2_LQ_OkraNGS_c58868/f1p2/2086	i1_LQ_OkraNGS_c4612/f1p4/1564	i1_HQ_OkraNGS_c9170/f2p0/1726	i2_LQ_OkraNGS_c31487/f4p8/2041	i1_LQ_OkraNGS_c9379/f1p20/1891	i2_LQ_OkraNGS_c80237/f1p3/2288	i3_LQ_OkraNGS_c4481/f1p6/3703	i2_LQ_OkraNGS_c18417/f1p1/2395	i2_LQ_OkraNGS_c18380/f1p6/2157	i2_LQ_OkraNGS_c25086/f1p1/2198	i2_LQ_OkraNGS_c84820/f1p2/2836	i2_LQ_OkraNGS_c24401/f1p4/2544	i5_LQ_OkraNGS_c2370/f1p0/5493	i1_LQ_OkraNGS_c4218/f1p1/1925	i1_LQ_OkraNGS_c6685/f1p10/2027	i3_LQ_OkraNGS_c10794/f1p0/3802	i1_LQ_OkraNGS_c10044/f1p0/1812	i2_LQ_OkraNGS_c71156/f1p2/2718	i1_LQ_OkraNGS_c6941/f1p25/1896	i2_LQ_OkraNGS_c62179/f1p0/2328	i1_LQ_OkraNGS_c28429/f1p0/1948	i2_LQ_OkraNGS_c41685/f1p10/2615	i3_LQ_OkraNGS_c22153/f1p2/3984	i1_LQ_OkraNGS_c36623/f1p16/1741	i2_LQ_OkraNGS_c37045/f2p12/2613	i1_LQ_OkraNGS_c29102/f1p1/1471	i2_LQ_OkraNGS_c64430/f1p9/2516	i1_LQ_OkraNGS_c30167/f1p0/1761	i2_LQ_OkraNGS_c62097/f6p2/2496	i1_LQ_OkraNGS_c12415/f1p29/1850	i0_LQ_OkraNGS_c646/f1p6/731	i1_LQ_OkraNGS_c26092/f1p2/1999	i1_LQ_OkraNGS_c26685/f1p0/1933	i2_LQ_OkraNGS_c81766/f1p2/2410	i2_LQ_OkraNGS_c55027/f1p1/2160	i1_LQ_OkraNGS_c35106/f1p13/1934	i1_LQ_OkraNGS_c1366/f2p5/1826	i2_LQ_OkraNGS_c53482/f1p3/2295	i1_LQ_OkraNGS_c33336/f1p1/1279	i2_LQ_OkraNGS_c29724/f1p4/2121
ko00562	Metabolism; Carbohydrate metabolism; Inositol phosphate metabolism	380	i3_LQ_OkraNGS_c16140/f1p17/3066	i3_LQ_OkraNGS_c24358/f1p1/3223	i1_HQ_OkraNGS_c2929/f2p0/1899	i4_LQ_OkraNGS_c4067/f1p0/4155	i2_LQ_OkraNGS_c66036/f1p2/2739	i6_LQ_OkraNGS_c442/f1p0/6289	i1_HQ_OkraNGS_c12315/f6p0/1992	i2_LQ_OkraNGS_c9936/f1p1/2840	i3_LQ_OkraNGS_c3808/f1p5/3128	i2_LQ_OkraNGS_c55328/f1p2/3029	i6_LQ_OkraNGS_c422/f1p23/6154	i2_LQ_OkraNGS_c56038/f1p7/2422	i4_LQ_OkraNGS_c3907/f1p4/4514	i2_LQ_OkraNGS_c29883/f1p2/2049	i4_LQ_OkraNGS_c4263/f1p0/4527	i3_LQ_OkraNGS_c15456/f1p0/3026	i4_LQ_OkraNGS_c4369/f1p0/4307	i3_LQ_OkraNGS_c3653/f1p15/3135	i1_LQ_OkraNGS_c32166/f1p0/1160	i4_LQ_OkraNGS_c6966/f1p0/4089	i1_LQ_OkraNGS_c19177/f1p4/1959	i2_LQ_OkraNGS_c67874/f1p51/2030	i2_LQ_OkraNGS_c81242/f1p5/2322	i2_LQ_OkraNGS_c40039/f1p3/2964	i1_LQ_OkraNGS_c28581/f1p0/1865	i2_HQ_OkraNGS_c55216/f2p55/2049	i1_LQ_OkraNGS_c33284/f1p2/1356	i1_LQ_OkraNGS_c3347/f1p40/1842	i2_LQ_OkraNGS_c26146/f1p7/3121	i2_LQ_OkraNGS_c14864/f1p16/2667	i2_LQ_OkraNGS_c95027/f1p8/3039	i1_LQ_OkraNGS_c12127/f1p7/1989	i3_LQ_OkraNGS_c13827/f3p10/3474	i2_LQ_OkraNGS_c4797/f1p13/2457	i5_LQ_OkraNGS_c2484/f1p2/5584	i3_LQ_OkraNGS_c13298/f1p1/3150	i6_LQ_OkraNGS_c255/f1p0/6216	i5_LQ_OkraNGS_c2880/f1p3/5748	i5_LQ_OkraNGS_c1851/f1p7/5442	i4_LQ_OkraNGS_c6250/f1p6/4759	i5_LQ_OkraNGS_c1873/f1p0/5283	i2_LQ_OkraNGS_c70759/f1p18/2808	i2_LQ_OkraNGS_c33564/f1p10/2869	i2_LQ_OkraNGS_c42583/f1p6/3104	i1_LQ_OkraNGS_c7989/f1p2/1920	i2_LQ_OkraNGS_c69433/f1p8/2226	i2_LQ_OkraNGS_c58816/f1p96/2014
ko00563	Metabolism; Glycan biosynthesis and metabolism; Glycosylphosphatidylinositol (GPI)-anchor biosynthesis	50	i2_LQ_OkraNGS_c66716/f1p1/2180	i1_LQ_OkraNGS_c26395/f1p14/1735	i2_LQ_OkraNGS_c26773/f1p1/2807	i2_HQ_OkraNGS_c9017/f4p1/2927	i1_LQ_OkraNGS_c39245/f1p0/2009	i3_LQ_OkraNGS_c20491/f1p0/3901	i2_LQ_OkraNGS_c27348/f1p1/2613	i1_LQ_OkraNGS_c10559/f1p8/1997	i3_LQ_OkraNGS_c11907/f1p1/3829	i1_LQ_OkraNGS_c29900/f1p0/1667	i2_LQ_OkraNGS_c15468/f1p1/2045	i2_LQ_OkraNGS_c93670/f1p4/2352	i3_LQ_OkraNGS_c15614/f1p0/3038	i1_LQ_OkraNGS_c12091/f1p0/1785	i1_LQ_OkraNGS_c2638/f1p0/1744	i2_LQ_OkraNGS_c13506/f1p4/2825	i4_LQ_OkraNGS_c4651/f1p6/4205	i1_LQ_OkraNGS_c7777/f1p0/1952	i3_LQ_OkraNGS_c9503/f1p8/3389	i2_LQ_OkraNGS_c50320/f1p2/2920	i2_LQ_OkraNGS_c36894/f1p6/2131	i3_LQ_OkraNGS_c8245/f1p18/3213	i2_LQ_OkraNGS_c27312/f1p1/2938	i1_LQ_OkraNGS_c12985/f1p29/1914	i3_HQ_OkraNGS_c1666/f2p0/3241	i2_HQ_OkraNGS_c17895/f6p4/2362	i2_HQ_OkraNGS_c67414/f2p4/2558	i3_LQ_OkraNGS_c3749/f1p13/3357	i2_LQ_OkraNGS_c83261/f1p0/2438	i3_LQ_OkraNGS_c25514/f1p0/3829	i2_LQ_OkraNGS_c79334/f1p1/3019	i3_LQ_OkraNGS_c22790/f1p8/3261	i3_LQ_OkraNGS_c23022/f1p6/3652	i1_LQ_OkraNGS_c19655/f1p6/1677	i3_LQ_OkraNGS_c10920/f1p0/3673	i2_HQ_OkraNGS_c12670/f3p4/2467	i4_LQ_OkraNGS_c6087/f1p8/4431	i1_LQ_OkraNGS_c27758/f1p7/1953	i2_LQ_OkraNGS_c35938/f1p3/2680	i2_LQ_OkraNGS_c7245/f1p0/2921	i2_LQ_OkraNGS_c67084/f1p4/2834	i2_LQ_OkraNGS_c23562/f1p1/2147	i3_LQ_OkraNGS_c26293/f1p0/3038	i3_LQ_OkraNGS_c9529/f1p0/3207	i2_LQ_OkraNGS_c26899/f1p2/2147	i2_LQ_OkraNGS_c28137/f1p1/2868	i2_LQ_OkraNGS_c5802/f1p2/2846
ko00564	Metabolism; Lipid metabolism; Glycerophospholipid metabolism	473	i2_LQ_OkraNGS_c49853/f1p1/2384	i2_LQ_OkraNGS_c94435/f1p35/2208	i2_LQ_OkraNGS_c19718/f1p8/2657	i3_HQ_OkraNGS_c1834/f2p0/3654	i1_LQ_OkraNGS_c21763/f1p51/1944	i2_LQ_OkraNGS_c15112/f1p0/2083	i1_LQ_OkraNGS_c29430/f1p0/1646	i2_LQ_OkraNGS_c20444/f1p1/2444	i2_LQ_OkraNGS_c11744/f1p14/2871	i3_HQ_OkraNGS_c2857/f2p9/3258	i3_LQ_OkraNGS_c19363/f1p1/3763	i2_LQ_OkraNGS_c68653/f1p1/2252	i2_LQ_OkraNGS_c83010/f1p3/2887	i2_LQ_OkraNGS_c5515/f1p4/2624	i3_LQ_OkraNGS_c10117/f1p1/3664	i2_LQ_OkraNGS_c66186/f1p1/2284	i2_LQ_OkraNGS_c50039/f1p0/2770	i2_LQ_OkraNGS_c13187/f2p38/2958	i2_LQ_OkraNGS_c49410/f1p45/2180	i2_HQ_OkraNGS_c1406/f2p33/2485	i1_HQ_OkraNGS_c2136/f3p0/1590	i2_LQ_OkraNGS_c68820/f1p6/2996	i2_LQ_OkraNGS_c52734/f1p14/2086	i1_LQ_OkraNGS_c22442/f1p24/1977	i2_LQ_OkraNGS_c13142/f1p14/2796	i1_LQ_OkraNGS_c4911/f1p0/1748	i1_LQ_OkraNGS_c5782/f1p2/1615	i2_LQ_OkraNGS_c11068/f1p0/2357	i3_HQ_OkraNGS_c16615/f3p0/3107	i2_LQ_OkraNGS_c66591/f1p2/2293	i4_LQ_OkraNGS_c4062/f1p0/4328	i2_LQ_OkraNGS_c81814/f1p1/2268	i1_LQ_OkraNGS_c5901/f1p3/2016	i1_LQ_OkraNGS_c31532/f1p0/1203	i2_LQ_OkraNGS_c12386/f1p0/2400	i2_LQ_OkraNGS_c80188/f1p1/2540	i5_LQ_OkraNGS_c787/f1p3/5779	i3_LQ_OkraNGS_c22026/f1p4/3103	i1_LQ_OkraNGS_c28102/f1p4/1759	i3_LQ_OkraNGS_c28489/f1p0/3002	i1_LQ_OkraNGS_c13353/f1p5/1693	i2_LQ_OkraNGS_c41448/f1p4/2785	i1_LQ_OkraNGS_c28744/f1p12/1614	i4_LQ_OkraNGS_c5111/f1p10/4780	i3_LQ_OkraNGS_c14386/f1p1/3573	i1_LQ_OkraNGS_c19309/f1p0/1850	i3_LQ_OkraNGS_c15033/f1p0/3081
ko00565	Metabolism; Lipid metabolism; Ether lipid metabolism	137	i2_HQ_OkraNGS_c9564/f2p1/2322	i2_LQ_OkraNGS_c94100/f1p1/2336	i2_LQ_OkraNGS_c38035/f1p3/2541	i2_LQ_OkraNGS_c58739/f1p31/2825	i2_LQ_OkraNGS_c21075/f1p1/2314	i3_LQ_OkraNGS_c16009/f1p0/3057	i2_LQ_OkraNGS_c64660/f1p1/2804	i1_LQ_OkraNGS_c25335/f1p0/1926	i1_LQ_OkraNGS_c6537/f1p5/1846	i3_LQ_OkraNGS_c9203/f1p0/3666	i2_LQ_OkraNGS_c48436/f1p37/2806	i1_LQ_OkraNGS_c27163/f1p0/1767	i3_LQ_OkraNGS_c24057/f1p12/3237	i2_LQ_OkraNGS_c81804/f1p1/2259	i3_LQ_OkraNGS_c9308/f1p7/3234	i1_LQ_OkraNGS_c9083/f1p12/1705	i3_LQ_OkraNGS_c24536/f1p1/3539	i2_LQ_OkraNGS_c49476/f1p36/2438	i2_LQ_OkraNGS_c58068/f1p1/2085	i2_LQ_OkraNGS_c44589/f1p0/2082	i1_HQ_OkraNGS_c2314/f5p6/1774	i2_LQ_OkraNGS_c22165/f1p0/2308	i2_LQ_OkraNGS_c60080/f4p2/2206	i1_LQ_OkraNGS_c7615/f1p3/1911	i1_LQ_OkraNGS_c2227/f3p17/1986	i2_HQ_OkraNGS_c96609/f2p5/2093	i1_LQ_OkraNGS_c7304/f1p10/1508	i2_LQ_OkraNGS_c28166/f1p4/2417	i3_HQ_OkraNGS_c6875/f2p0/3218	i1_LQ_OkraNGS_c29435/f1p0/1873	i1_LQ_OkraNGS_c13525/f1p1/1992	i3_HQ_OkraNGS_c27457/f2p2/3098	i3_HQ_OkraNGS_c14071/f2p9/3140	i2_LQ_OkraNGS_c102502/f1p5/2030	i2_LQ_OkraNGS_c47257/f1p12/2627	i1_LQ_OkraNGS_c7332/f1p0/1639	i2_HQ_OkraNGS_c23813/f2p5/2537	i3_LQ_OkraNGS_c3923/f1p1/3978	i2_LQ_OkraNGS_c5791/f2p6/3044	i1_HQ_OkraNGS_c33955/f17p4/1804	i2_LQ_OkraNGS_c8807/f2p34/3076	i2_HQ_OkraNGS_c91627/f76p36/2880	i4_LQ_OkraNGS_c4472/f1p21/4853	i3_HQ_OkraNGS_c27550/f8p6/3154	i1_LQ_OkraNGS_c29375/f1p0/1680	i2_LQ_OkraNGS_c65775/f1p12/2737	i2_LQ_OkraNGS_c12723/f1p4/2223
ko00590	Metabolism; Lipid metabolism; Arachidonic acid metabolism	31	i1_LQ_OkraNGS_c13548/f1p8/1973	i2_LQ_OkraNGS_c67666/f1p1/2459	i2_LQ_OkraNGS_c55716/f1p2/2806	i2_LQ_OkraNGS_c98617/f2p1/2120	i2_LQ_OkraNGS_c20670/f1p1/2605	i2_LQ_OkraNGS_c21516/f1p0/2230	i3_LQ_OkraNGS_c12510/f1p0/3662	i3_LQ_OkraNGS_c22153/f1p2/3984	i2_LQ_OkraNGS_c100126/f1p1/2159	i2_LQ_OkraNGS_c26691/f1p8/2728	i3_LQ_OkraNGS_c14386/f1p1/3573	i2_LQ_OkraNGS_c34196/f1p0/2185	i2_LQ_OkraNGS_c34240/f2p1/2533	i2_LQ_OkraNGS_c53656/f1p1/2972	i2_LQ_OkraNGS_c38035/f1p3/2541	i1_LQ_OkraNGS_c7724/f1p1/1905	i1_LQ_OkraNGS_c8780/f1p0/1661	i1_LQ_OkraNGS_c5786/f1p6/1575	i2_LQ_OkraNGS_c27338/f1p0/2534	i2_LQ_OkraNGS_c65041/f1p2/2832	i3_LQ_OkraNGS_c23069/f1p4/3697	i2_LQ_OkraNGS_c58609/f1p1/2074	i2_HQ_OkraNGS_c2193/f4p2/2256	i2_LQ_OkraNGS_c40431/f1p0/2541	i2_LQ_OkraNGS_c40378/f1p0/2155	i0_LQ_OkraNGS_c2049/f1p5/251	i3_HQ_OkraNGS_c1237/f5p0/3493	i1_LQ_OkraNGS_c32521/f1p10/1356	i2_LQ_OkraNGS_c16398/f1p2/2116	i2_LQ_OkraNGS_c41178/f1p0/2683	i2_HQ_OkraNGS_c1974/f8p1/2202
ko00591	Metabolism; Lipid metabolism; Linoleic acid metabolism	106	i3_LQ_OkraNGS_c7244/f1p7/3210	i3_LQ_OkraNGS_c14436/f1p2/3597	i2_HQ_OkraNGS_c42480/f4p4/2912	i2_LQ_OkraNGS_c68369/f1p0/2759	i4_LQ_OkraNGS_c6557/f1p2/4957	i2_LQ_OkraNGS_c41661/f1p6/3047	i2_LQ_OkraNGS_c81395/f1p15/2085	i2_LQ_OkraNGS_c18415/f1p21/2907	i2_LQ_OkraNGS_c69441/f1p2/2760	i2_LQ_OkraNGS_c85779/f1p6/2147	i2_LQ_OkraNGS_c38159/f1p9/2089	i2_LQ_OkraNGS_c51513/f1p0/2818	i2_LQ_OkraNGS_c20457/f1p3/2628	i3_LQ_OkraNGS_c5135/f1p0/3797	i2_LQ_OkraNGS_c21097/f1p23/2144	i2_LQ_OkraNGS_c12509/f1p1/2563	i3_LQ_OkraNGS_c5470/f1p5/3430	i2_LQ_OkraNGS_c69640/f1p29/3074	i3_LQ_OkraNGS_c19733/f1p2/3141	i3_LQ_OkraNGS_c15626/f1p28/3120	i2_LQ_OkraNGS_c23371/f1p0/2266	i2_LQ_OkraNGS_c40378/f1p0/2155	i3_HQ_OkraNGS_c1237/f5p0/3493	i2_HQ_OkraNGS_c2045/f8p4/2871	i2_LQ_OkraNGS_c48765/f1p4/2931	i3_LQ_OkraNGS_c21622/f1p9/3103	i3_LQ_OkraNGS_c8614/f1p0/3416	i3_LQ_OkraNGS_c11155/f1p2/3838	i3_LQ_OkraNGS_c26675/f1p0/3040	i3_LQ_OkraNGS_c28495/f1p0/3029	i3_LQ_OkraNGS_c12143/f1p6/3898	i3_LQ_OkraNGS_c22153/f1p2/3984	i2_LQ_OkraNGS_c66976/f1p5/2823	i2_LQ_OkraNGS_c79165/f1p8/2155	i2_LQ_OkraNGS_c40899/f1p18/2910	i3_LQ_OkraNGS_c23069/f1p4/3697	i3_LQ_OkraNGS_c26760/f1p8/3035	i4_LQ_OkraNGS_c4661/f1p0/4187	i2_LQ_OkraNGS_c33295/f1p5/2874	i3_LQ_OkraNGS_c20097/f1p0/3123	i2_LQ_OkraNGS_c84578/f1p0/3034	i2_LQ_OkraNGS_c38035/f1p3/2541	i3_LQ_OkraNGS_c21139/f1p10/3353	i3_LQ_OkraNGS_c3173/f1p17/3721	i3_LQ_OkraNGS_c22256/f1p0/3255	i2_LQ_OkraNGS_c18168/f1p25/2146	i7_LQ_OkraNGS_c97/f1p0/7095
ko00592	Metabolism; Lipid metabolism; alpha-Linolenic acid metabolism	207	i2_LQ_OkraNGS_c1454/f8p8/2258	i3_LQ_OkraNGS_c19733/f1p2/3141	i2_LQ_OkraNGS_c69640/f1p29/3074	i2_LQ_OkraNGS_c12509/f1p1/2563	i1_LQ_OkraNGS_c7858/f1p2/1728	i2_LQ_OkraNGS_c65701/f1p15/2389	i2_LQ_OkraNGS_c20457/f1p3/2628	i2_LQ_OkraNGS_c37253/f1p11/2421	i3_LQ_OkraNGS_c5135/f1p0/3797	i2_HQ_OkraNGS_c5797/f3p1/2472	i2_LQ_OkraNGS_c21097/f1p23/2144	i2_LQ_OkraNGS_c23999/f1p4/2154	i3_HQ_OkraNGS_c1237/f5p0/3493	i2_LQ_OkraNGS_c85089/f1p3/2689	i2_LQ_OkraNGS_c23371/f1p0/2266	i2_LQ_OkraNGS_c9505/f1p8/2362	i1_LQ_OkraNGS_c28934/f1p0/1624	i3_LQ_OkraNGS_c9964/f1p9/3302	i4_LQ_OkraNGS_c6557/f1p2/4957	i1_LQ_OkraNGS_c20561/f1p55/1686	i2_LQ_OkraNGS_c50735/f1p13/2783	i2_HQ_OkraNGS_c9960/f2p17/2478	i3_LQ_OkraNGS_c7244/f1p7/3210	i1_LQ_OkraNGS_c2714/f1p0/1876	i2_LQ_OkraNGS_c86520/f1p4/2241	i3_LQ_OkraNGS_c6884/f1p1/4055	i1_LQ_OkraNGS_c39962/f2p2/1377	i2_HQ_OkraNGS_c1563/f2p1/2536	i2_LQ_OkraNGS_c69441/f1p2/2760	i2_HQ_OkraNGS_c27529/f2p14/2753	i2_LQ_OkraNGS_c79200/f1p13/2523	i4_LQ_OkraNGS_c4661/f1p0/4187	i2_LQ_OkraNGS_c23902/f1p13/2023	i2_HQ_OkraNGS_c2009/f11p16/2479	i3_LQ_OkraNGS_c23069/f1p4/3697	i3_LQ_OkraNGS_c26760/f1p8/3035	i2_LQ_OkraNGS_c49644/f1p9/2604	i2_LQ_OkraNGS_c2017/f6p14/2438	i2_LQ_OkraNGS_c27729/f1p2/2550	i1_HQ_OkraNGS_c5520/f4p4/1852	i3_LQ_OkraNGS_c15923/f1p1/3050	i5_LQ_OkraNGS_c2198/f1p33/5998	i1_LQ_OkraNGS_c21460/f1p0/1809	i3_LQ_OkraNGS_c26675/f1p0/3040	i2_LQ_OkraNGS_c10666/f1p9/2259	i3_LQ_OkraNGS_c21622/f1p9/3103	i2_LQ_OkraNGS_c47811/f1p7/2384
ko00600	Metabolism; Lipid metabolism; Sphingolipid metabolism	141	i1_LQ_OkraNGS_c26485/f1p0/1529	i1_LQ_OkraNGS_c3618/f1p0/1822	i2_LQ_OkraNGS_c36497/f1p3/2508	i3_LQ_OkraNGS_c4727/f1p14/3171	i2_LQ_OkraNGS_c55582/f1p4/3021	i1_LQ_OkraNGS_c37824/f1p0/1969	i1_LQ_OkraNGS_c46795/f1p0/1106	i2_LQ_OkraNGS_c12266/f1p5/2474	i2_LQ_OkraNGS_c90744/f1p0/2058	i3_HQ_OkraNGS_c2102/f2p1/3196	i4_LQ_OkraNGS_c3603/f1p3/4928	i2_LQ_OkraNGS_c52803/f1p1/3031	i1_LQ_OkraNGS_c16773/f1p29/1132	i2_LQ_OkraNGS_c68413/f1p2/2674	i1_LQ_OkraNGS_c7437/f1p0/1961	i3_LQ_OkraNGS_c13484/f1p0/3195	i3_LQ_OkraNGS_c23676/f1p10/3088	i2_LQ_OkraNGS_c41284/f1p0/2386	i1_LQ_OkraNGS_c14621/f1p25/1966	i3_LQ_OkraNGS_c19434/f1p32/3310	i2_HQ_OkraNGS_c11899/f5p3/2785	i5_LQ_OkraNGS_c2641/f1p0/5262	i2_LQ_OkraNGS_c80831/f1p3/2481	i2_LQ_OkraNGS_c8220/f1p3/2334	i3_LQ_OkraNGS_c25587/f1p0/3165	i2_LQ_OkraNGS_c80604/f1p4/2529	i2_LQ_OkraNGS_c85646/f1p3/2175	i2_LQ_OkraNGS_c38466/f1p9/2513	i3_LQ_OkraNGS_c3255/f1p12/3548	i3_LQ_OkraNGS_c24632/f1p2/3405	i2_LQ_OkraNGS_c67757/f1p0/2439	i1_LQ_OkraNGS_c29420/f1p1/1778	i1_LQ_OkraNGS_c11110/f3p11/1949	i3_LQ_OkraNGS_c13128/f1p0/3582	i3_LQ_OkraNGS_c14463/f1p2/3700	i2_LQ_OkraNGS_c83963/f1p3/2321	i3_LQ_OkraNGS_c10729/f1p0/3581	i2_LQ_OkraNGS_c63402/f1p0/2496	i2_LQ_OkraNGS_c43718/f1p1/2048	i4_LQ_OkraNGS_c1010/f1p19/4557	i2_LQ_OkraNGS_c51573/f1p3/2339	i1_LQ_OkraNGS_c33541/f1p2/1264	i1_LQ_OkraNGS_c19861/f1p19/1969	i1_LQ_OkraNGS_c10044/f1p0/1812	i2_LQ_OkraNGS_c26207/f1p2/2674	i1_LQ_OkraNGS_c6982/f1p0/1903	i2_LQ_OkraNGS_c53132/f1p0/2798
ko00601	Metabolism; Glycan biosynthesis and metabolism; Glycosphingolipid biosynthesis - lacto and neolacto series	1	i2_LQ_OkraNGS_c55670/f1p0/2759
ko00603	Metabolism; Glycan biosynthesis and metabolism; Glycosphingolipid biosynthesis - globo and isoglobo series	17	i2_LQ_OkraNGS_c53132/f1p0/2798	i2_LQ_OkraNGS_c40835/f1p0/2194	i1_LQ_OkraNGS_c10044/f1p0/1812	i2_LQ_OkraNGS_c55670/f1p0/2759	i1_LQ_OkraNGS_c19861/f1p19/1969	i1_LQ_OkraNGS_c36363/f1p1/1891	i1_LQ_OkraNGS_c26485/f1p0/1529	i1_LQ_OkraNGS_c8387/f1p67/1754	i2_LQ_OkraNGS_c54219/f1p1/2110	i2_LQ_OkraNGS_c102470/f1p1/2007	i2_LQ_OkraNGS_c42449/f1p0/2337	i2_LQ_OkraNGS_c36996/f1p0/2790	i1_LQ_OkraNGS_c21881/f1p3/1977	i1_LQ_OkraNGS_c3239/f1p31/1911	i1_LQ_OkraNGS_c33551/f1p4/1312	i1_LQ_OkraNGS_c7662/f1p10/1963	i1_LQ_OkraNGS_c29420/f1p1/1778
ko00604	Metabolism; Glycan biosynthesis and metabolism; Glycosphingolipid biosynthesis - ganglio series	15	i2_LQ_OkraNGS_c54219/f1p1/2110	i2_LQ_OkraNGS_c67949/f1p2/2725	i2_HQ_OkraNGS_c17813/f4p2/2530	i2_LQ_OkraNGS_c102470/f1p1/2007	i2_LQ_OkraNGS_c40835/f1p0/2194	i2_HQ_OkraNGS_c20001/f3p2/2392	i2_LQ_OkraNGS_c69626/f1p1/2850	i2_LQ_OkraNGS_c42449/f1p0/2337	i2_LQ_OkraNGS_c28570/f1p1/2723	i2_LQ_OkraNGS_c36996/f1p0/2790	i1_LQ_OkraNGS_c3239/f1p31/1911	i1_LQ_OkraNGS_c33551/f1p4/1312	i1_LQ_OkraNGS_c7662/f1p10/1963	i1_LQ_OkraNGS_c36363/f1p1/1891	i2_LQ_OkraNGS_c50920/f1p1/2579
ko00620	Metabolism; Carbohydrate metabolism; Pyruvate metabolism	564	i2_LQ_OkraNGS_c25885/f1p8/2111	i1_LQ_OkraNGS_c20190/f1p2/1772	i1_LQ_OkraNGS_c18627/f2p8/1992	i2_LQ_OkraNGS_c23341/f1p6/2779	i3_LQ_OkraNGS_c15531/f1p0/3049	i3_HQ_OkraNGS_c978/f6p0/3211	i2_LQ_OkraNGS_c35716/f1p9/2068	i2_LQ_OkraNGS_c19736/f1p18/2560	i2_LQ_OkraNGS_c62732/f1p16/2416	i2_LQ_OkraNGS_c53238/f1p8/2855	i2_LQ_OkraNGS_c66359/f1p4/2817	i1_LQ_OkraNGS_c3482/f1p15/1966	i2_LQ_OkraNGS_c82321/f1p23/2428	i1_LQ_OkraNGS_c7800/f1p5/1642	i1_LQ_OkraNGS_c41488/f1p26/1854	i1_LQ_OkraNGS_c5689/f1p5/1730	i2_LQ_OkraNGS_c78351/f1p16/2323	i2_LQ_OkraNGS_c53219/f1p5/2478	i1_LQ_OkraNGS_c27901/f1p0/1864	i5_LQ_OkraNGS_c1327/f1p6/5443	i2_LQ_OkraNGS_c47367/f1p9/2124	i2_LQ_OkraNGS_c60928/f4p8/2067	i2_LQ_OkraNGS_c58630/f1p19/2054	i1_LQ_OkraNGS_c3038/f1p1/1673	i2_LQ_OkraNGS_c26448/f1p2/2337	i2_LQ_OkraNGS_c102599/f1p2/1964	i1_LQ_OkraNGS_c7111/f1p1/1657	i3_LQ_OkraNGS_c22895/f1p0/3098	i3_LQ_OkraNGS_c7995/f1p186/3702	i2_LQ_OkraNGS_c33639/f1p3/2664	i1_HQ_OkraNGS_c5956/f4p14/1816	i1_LQ_OkraNGS_c29979/f1p0/2018	i2_LQ_OkraNGS_c22483/f1p8/2836	i7_LQ_OkraNGS_c74/f1p0/7935	i1_HQ_OkraNGS_c2070/f2p0/1643	i2_LQ_OkraNGS_c58072/f1p6/2612	i3_LQ_OkraNGS_c8795/f1p9/3472	i2_LQ_OkraNGS_c38423/f1p15/2602	i1_LQ_OkraNGS_c41082/f1p3/1929	i2_LQ_OkraNGS_c7325/f2p5/2339	i3_LQ_OkraNGS_c2650/f1p15/3141	i2_HQ_OkraNGS_c60620/f16p12/2217	i1_HQ_OkraNGS_c18847/f2p15/1877	i2_LQ_OkraNGS_c12131/f1p3/2559	i3_LQ_OkraNGS_c22091/f1p0/3773	i2_LQ_OkraNGS_c58720/f1p10/2100	i1_LQ_OkraNGS_c9910/f1p5/1822
ko00630	Metabolism; Carbohydrate metabolism; Glyoxylate and dicarboxylate metabolism	803	i1_LQ_OkraNGS_c18636/f2p2/1877	i3_LQ_OkraNGS_c26491/f1p0/3028	i3_LQ_OkraNGS_c15524/f1p3/3045	i2_LQ_OkraNGS_c47292/f1p1179/2244	i3_LQ_OkraNGS_c8507/f1p46/3277	i1_LQ_OkraNGS_c33621/f1p1/1195	i4_LQ_OkraNGS_c2565/f1p0/4413	i2_LQ_OkraNGS_c41849/f1p17/2657	i1_LQ_OkraNGS_c21981/f1p10/1621	i1_LQ_OkraNGS_c24101/f1p16/1660	i1_LQ_OkraNGS_c27577/f1p0/1608	i1_HQ_OkraNGS_c13019/f2p1/1857	i2_LQ_OkraNGS_c65970/f1p5/2491	i1_LQ_OkraNGS_c20104/f1p7/1490	i1_LQ_OkraNGS_c27451/f1p7/1699	i1_HQ_OkraNGS_c42548/f14p18/1452	i1_LQ_OkraNGS_c16754/f1p0/1333	i2_LQ_OkraNGS_c15823/f1p46/1871	i2_LQ_OkraNGS_c53755/f1p1203/2467	i3_HQ_OkraNGS_c1707/f2p14/3512	i3_LQ_OkraNGS_c15658/f1p8/3094	i1_LQ_OkraNGS_c36729/f1p17/1593	i1_LQ_OkraNGS_c8539/f1p0/1915	i2_LQ_OkraNGS_c37997/f1p105/2135	i2_LQ_OkraNGS_c83171/f1p46/2139	i1_LQ_OkraNGS_c28047/f1p4/1711	i0_LQ_OkraNGS_c1733/f1p10/775	i1_LQ_OkraNGS_c2552/f1p0/1941	i2_LQ_OkraNGS_c64788/f1p1/2199	i1_LQ_OkraNGS_c2677/f1p2/1855	i3_LQ_OkraNGS_c27088/f1p1/3038	i3_LQ_OkraNGS_c6146/f1p22/3591	i1_LQ_OkraNGS_c15201/f1p0/1423	i3_LQ_OkraNGS_c23351/f1p4/3511	i2_LQ_OkraNGS_c55650/f1p29/2304	i1_LQ_OkraNGS_c37333/f1p16/1797	i2_LQ_OkraNGS_c83174/f1p809/2583	i3_LQ_OkraNGS_c19356/f1p0/3754	i1_LQ_OkraNGS_c2980/f1p2/1808	i2_LQ_OkraNGS_c11441/f1p1/3037	i1_LQ_OkraNGS_c31530/f1p0/1261	i2_LQ_OkraNGS_c64097/f1p2/2149	i2_LQ_OkraNGS_c38360/f1p0/2321	i3_LQ_OkraNGS_c23524/f1p20/3684	i1_LQ_OkraNGS_c12557/f1p2/1957	i4_LQ_OkraNGS_c5781/f1p16/4958	i3_LQ_OkraNGS_c5899/f1p4/3233
ko00640	Metabolism; Carbohydrate metabolism; Propanoate metabolism	118	i1_LQ_OkraNGS_c34926/f1p2/1539	i2_LQ_OkraNGS_c4142/f3p7/2820	i2_LQ_OkraNGS_c13640/f1p8/2827	i1_LQ_OkraNGS_c7111/f1p1/1657	i2_LQ_OkraNGS_c18863/f1p1/2074	i1_LQ_OkraNGS_c6654/f1p55/1650	i1_LQ_OkraNGS_c3998/f1p0/1878	i1_LQ_OkraNGS_c26690/f1p5/1648	i2_LQ_OkraNGS_c78187/f1p0/2411	i1_LQ_OkraNGS_c22226/f1p16/1979	i2_LQ_OkraNGS_c10164/f1p8/2506	i1_HQ_OkraNGS_c5956/f4p14/1816	i1_LQ_OkraNGS_c16051/f1p3/1458	i1_LQ_OkraNGS_c37591/f1p7/1525	i3_LQ_OkraNGS_c9259/f1p0/3282	i2_LQ_OkraNGS_c14748/f1p7/3003	i5_LQ_OkraNGS_c996/f1p8/5671	i2_HQ_OkraNGS_c7186/f11p7/2962	i1_LQ_OkraNGS_c20020/f1p2/1438	i2_LQ_OkraNGS_c70255/f1p0/2375	i1_LQ_OkraNGS_c8536/f1p3/1741	i5_LQ_OkraNGS_c2344/f1p7/5297	i1_LQ_OkraNGS_c30205/f1p3/1479	i3_LQ_OkraNGS_c24313/f1p0/3194	i1_LQ_OkraNGS_c11666/f1p1/1781	i1_LQ_OkraNGS_c36448/f1p10/1762	i2_LQ_OkraNGS_c51705/f1p5/2707	i2_LQ_OkraNGS_c48978/f1p0/2532	i1_LQ_OkraNGS_c16387/f1p11/1456	i1_LQ_OkraNGS_c38942/f1p6/1983	i1_LQ_OkraNGS_c6716/f1p473/1994	i2_LQ_OkraNGS_c50167/f1p6/2866	i2_LQ_OkraNGS_c84741/f1p6/2596	i2_LQ_OkraNGS_c22483/f1p8/2836	i2_LQ_OkraNGS_c9628/f1p8/2831	i2_LQ_OkraNGS_c35177/f1p7/2353	i1_LQ_OkraNGS_c33296/f1p5/1249	i2_LQ_OkraNGS_c62323/f1p6/2317	i1_LQ_OkraNGS_c18627/f2p8/1992	i2_LQ_OkraNGS_c25729/f1p0/2929	i2_LQ_OkraNGS_c21210/f1p0/2509	i1_LQ_OkraNGS_c27806/f1p0/1738	i2_LQ_OkraNGS_c69843/f1p6/2666	i2_LQ_OkraNGS_c53238/f1p8/2855	i1_LQ_OkraNGS_c15893/f1p0/1366	i2_LQ_OkraNGS_c45059/f1p4/2030	i2_HQ_OkraNGS_c13223/f2p8/2799
ko00650	Metabolism; Carbohydrate metabolism; Butanoate metabolism	120	i2_HQ_OkraNGS_c34436/f2p18/2306	i2_LQ_OkraNGS_c48297/f1p18/2462	i1_LQ_OkraNGS_c2468/f3p6/1947	i1_LQ_OkraNGS_c32699/f1p0/1205	i2_LQ_OkraNGS_c53871/f1p7/2787	i1_LQ_OkraNGS_c7261/f1p11/1714	i1_LQ_OkraNGS_c39990/f1p6/1597	i1_LQ_OkraNGS_c23178/f1p10/1659	i2_LQ_OkraNGS_c42375/f1p30/2064	i1_LQ_OkraNGS_c3271/f1p0/1998	i2_LQ_OkraNGS_c83096/f1p8/2577	i3_LQ_OkraNGS_c3908/f1p0/3683	i1_LQ_OkraNGS_c29698/f1p0/1812	i1_LQ_OkraNGS_c37262/f1p44/1935	i1_LQ_OkraNGS_c36316/f1p30/1946	i1_HQ_OkraNGS_c42503/f4p0/1974	i1_LQ_OkraNGS_c27844/f1p24/1801	i1_LQ_OkraNGS_c26706/f1p2/1687	i2_LQ_OkraNGS_c86026/f1p18/2383	i4_LQ_OkraNGS_c1004/f1p0/4968	i4_LQ_OkraNGS_c4183/f1p4/4233	i1_LQ_OkraNGS_c10055/f1p11/1860	i1_HQ_OkraNGS_c2012/f3p0/1925	i1_LQ_OkraNGS_c34926/f1p2/1539	i4_LQ_OkraNGS_c1846/f1p0/4873	i1_LQ_OkraNGS_c7111/f1p1/1657	i2_LQ_OkraNGS_c39645/f1p38/1998	i1_LQ_OkraNGS_c19284/f1p1/1866	i1_LQ_OkraNGS_c34897/f1p2/1705	i2_HQ_OkraNGS_c92122/f6p42/1914	i1_HQ_OkraNGS_c20102/f2p5/1952	i1_LQ_OkraNGS_c36040/f1p28/1712	i1_LQ_OkraNGS_c28160/f1p0/1563	i1_LQ_OkraNGS_c35789/f1p4/1897	i2_LQ_OkraNGS_c16363/f1p9/2030	i1_HQ_OkraNGS_c13742/f6p10/1799	i1_LQ_OkraNGS_c30032/f1p0/1730	i1_LQ_OkraNGS_c23825/f1p17/1813	i1_LQ_OkraNGS_c35670/f1p0/1941	i2_LQ_OkraNGS_c21582/f1p2/2295	i2_HQ_OkraNGS_c91912/f8p22/2156	i1_HQ_OkraNGS_c1950/f3p7/1752	i2_LQ_OkraNGS_c51135/f1p2/2600	i1_LQ_OkraNGS_c26606/f1p0/1869	i1_LQ_OkraNGS_c29352/f1p4/1797	i2_LQ_OkraNGS_c34197/f1p21/2627	i2_LQ_OkraNGS_c54410/f1p2/2144
ko00660	Metabolism; Carbohydrate metabolism; C5-Branched dibasic acid metabolism	29	i2_LQ_OkraNGS_c63775/f1p7/2310	i1_HQ_OkraNGS_c42532/f14p64/1856	i1_LQ_OkraNGS_c9853/f1p3/1916	i2_HQ_OkraNGS_c17783/f10p17/2243	i2_LQ_OkraNGS_c21223/f1p0/2570	i2_LQ_OkraNGS_c66287/f3p17/2219	i1_LQ_OkraNGS_c3271/f1p0/1998	i2_LQ_OkraNGS_c11969/f1p3/2116	i2_LQ_OkraNGS_c94901/f1p18/2239	i1_LQ_OkraNGS_c16255/f1p1/1231	i1_LQ_OkraNGS_c31793/f1p0/1303	i2_HQ_OkraNGS_c91912/f8p22/2156	i1_HQ_OkraNGS_c2730/f2p5/1679	i2_LQ_OkraNGS_c2238/f4p14/2176	i2_LQ_OkraNGS_c48297/f1p18/2462	i2_LQ_OkraNGS_c79628/f1p17/2316	i2_HQ_OkraNGS_c34436/f2p18/2306	i2_LQ_OkraNGS_c38310/f1p3/2347	i1_LQ_OkraNGS_c14237/f1p3/1983	i1_LQ_OkraNGS_c26957/f1p3/1729	i1_LQ_OkraNGS_c29486/f1p16/1828	i1_LQ_OkraNGS_c31408/f1p0/1194	i0_LQ_OkraNGS_c1360/f1p4/402	i1_LQ_OkraNGS_c21154/f1p0/1895	i2_LQ_OkraNGS_c90505/f1p1/2091	i2_LQ_OkraNGS_c86026/f1p18/2383	i1_LQ_OkraNGS_c26706/f1p2/1687	i2_LQ_OkraNGS_c83860/f1p5/2189	i2_LQ_OkraNGS_c30278/f1p18/2122
ko00670	Metabolism; Metabolism of cofactors and vitamins; One carbon pool by folate	140	i1_LQ_OkraNGS_c3182/f1p0/1548	i2_LQ_OkraNGS_c59562/f1p18/2091	i1_LQ_OkraNGS_c2006/f3p0/1685	i2_LQ_OkraNGS_c85400/f1p5/2253	i4_LQ_OkraNGS_c3799/f1p0/4228	i1_LQ_OkraNGS_c23908/f1p4/1896	i2_LQ_OkraNGS_c53118/f1p93/2358	i2_LQ_OkraNGS_c16720/f11p6/2278	i2_LQ_OkraNGS_c35484/f2p2/2384	i1_LQ_OkraNGS_c31088/f1p0/1137	i2_LQ_OkraNGS_c50310/f1p5/2441	i2_HQ_OkraNGS_c47163/f2p13/2160	i1_LQ_OkraNGS_c8156/f1p0/1485	i2_HQ_OkraNGS_c57079/f14p21/2073	i1_HQ_OkraNGS_c2451/f5p6/1938	i2_LQ_OkraNGS_c39606/f1p5/2426	i1_LQ_OkraNGS_c10203/f1p192/1945	i2_LQ_OkraNGS_c16451/f1p6/2086	i2_LQ_OkraNGS_c37834/f1p2/2740	i1_HQ_OkraNGS_c42507/f25p9/1984	i2_LQ_OkraNGS_c72404/f3p124/1843	i2_LQ_OkraNGS_c7238/f1p16/2271	i1_LQ_OkraNGS_c28713/f1p7/1949	i2_LQ_OkraNGS_c59066/f1p23/2087	i2_LQ_OkraNGS_c14161/f1p1/2128	i2_LQ_OkraNGS_c66017/f1p0/2211	i2_LQ_OkraNGS_c66859/f1p3/2998	i1_LQ_OkraNGS_c1864/f2p3/2003	i1_LQ_OkraNGS_c43083/f3p0/1923	i2_LQ_OkraNGS_c44995/f1p17/2044	i2_LQ_OkraNGS_c27707/f1p2/2183	i1_LQ_OkraNGS_c3699/f1p0/1692	i1_LQ_OkraNGS_c23066/f1p0/1920	i2_LQ_OkraNGS_c34499/f1p14/2172	i1_LQ_OkraNGS_c36280/f1p5/1859	i2_LQ_OkraNGS_c81630/f1p111/2762	i2_LQ_OkraNGS_c70644/f1p2/2514	i3_LQ_OkraNGS_c15999/f1p10/3067	i2_LQ_OkraNGS_c49904/f1p10/2202	i3_HQ_OkraNGS_c14759/f3p0/3081	i1_LQ_OkraNGS_c13986/f1p0/1847	i2_LQ_OkraNGS_c29531/f1p115/2062	i2_HQ_OkraNGS_c7615/f3p3/2244	i1_LQ_OkraNGS_c14855/f1p4/1710	i2_LQ_OkraNGS_c36774/f1p93/1978	i2_LQ_OkraNGS_c44790/f1p2/2125	i2_LQ_OkraNGS_c36860/f1p6/2600
ko00680	Metabolism; Energy metabolism; Methane metabolism	351	i2_LQ_OkraNGS_c81211/f1p3/2488	i1_LQ_OkraNGS_c14149/f1p5/1826	i3_LQ_OkraNGS_c24563/f1p6/3594	i2_LQ_OkraNGS_c49252/f1p3/2676	i1_LQ_OkraNGS_c26007/f1p0/1877	i1_HQ_OkraNGS_c10402/f2p6/1918	i1_LQ_OkraNGS_c22101/f1p2/1654	i3_LQ_OkraNGS_c12144/f1p0/3599	i1_LQ_OkraNGS_c14153/f4p0/1630	i2_LQ_OkraNGS_c5466/f1p9/2598	i3_LQ_OkraNGS_c18348/f1p0/3274	i1_LQ_OkraNGS_c2312/f2p14/1890	i1_LQ_OkraNGS_c27582/f1p0/1838	i3_LQ_OkraNGS_c19685/f1p25/3427	i2_HQ_OkraNGS_c57778/f2p46/1568	i1_LQ_OkraNGS_c21428/f1p5/1816	i3_LQ_OkraNGS_c3538/f1p11/3477	i2_LQ_OkraNGS_c35337/f1p3/2375	i2_LQ_OkraNGS_c73707/f1p8/2071	i2_LQ_OkraNGS_c47632/f1p5/2574	i3_LQ_OkraNGS_c10605/f1p7/3320	i2_HQ_OkraNGS_c5104/f2p38/2366	i2_LQ_OkraNGS_c18313/f1p17/2197	i1_LQ_OkraNGS_c14119/f2p9/1960	i2_LQ_OkraNGS_c24298/f1p42/2913	i3_LQ_OkraNGS_c2582/f1p9/4054	i1_LQ_OkraNGS_c13229/f1p10/1812	i3_LQ_OkraNGS_c5209/f1p5/3148	i1_LQ_OkraNGS_c4289/f1p7/1733	i4_LQ_OkraNGS_c4746/f1p10/4587	i3_LQ_OkraNGS_c24585/f1p9/3309	i1_LQ_OkraNGS_c32135/f1p6/1435	i1_LQ_OkraNGS_c21105/f1p50/1558	i2_LQ_OkraNGS_c3546/f1p10/2937	i2_LQ_OkraNGS_c71217/f1p5/2536	i1_LQ_OkraNGS_c37100/f1p2/1700	i2_LQ_OkraNGS_c35040/f1p0/2188	i3_LQ_OkraNGS_c3205/f1p5/3392	i2_HQ_OkraNGS_c3501/f6p7/2439	i3_LQ_OkraNGS_c11186/f1p0/3161	i3_LQ_OkraNGS_c19894/f1p12/3350	i1_LQ_OkraNGS_c24996/f1p8/1525	i1_LQ_OkraNGS_c18509/f3p1/2002	i2_LQ_OkraNGS_c15919/f1p2/2084	i2_LQ_OkraNGS_c93173/f1p27/2543	i2_LQ_OkraNGS_c68569/f1p3/2636	i1_LQ_OkraNGS_c25267/f1p1/1665
ko00710	Metabolism; Energy metabolism; Carbon fixation in photosynthetic organisms	849	i3_HQ_OkraNGS_c10515/f2p0/3238	i1_LQ_OkraNGS_c21868/f1p6/1429	i1_HQ_OkraNGS_c42568/f19p18/1408	i2_LQ_OkraNGS_c81146/f1p19/2258	i3_LQ_OkraNGS_c12122/f1p8/3803	i1_HQ_OkraNGS_c41516/f2p9/1332	i3_LQ_OkraNGS_c21717/f1p5/3257	i2_LQ_OkraNGS_c39417/f1p4/2116	i1_LQ_OkraNGS_c15083/f2p1/1333	i1_LQ_OkraNGS_c39209/f1p16/1847	i4_LQ_OkraNGS_c4822/f1p2/4620	i1_LQ_OkraNGS_c8781/f1p98/1543	i1_LQ_OkraNGS_c33625/f1p0/1994	i1_LQ_OkraNGS_c26255/f1p7/1432	i3_LQ_OkraNGS_c18449/f1p2/3235	i2_LQ_OkraNGS_c94861/f1p12/2167	i2_HQ_OkraNGS_c98759/f141p10/2701	i1_LQ_OkraNGS_c28992/f1p0/1730	i1_LQ_OkraNGS_c5511/f1p4/1671	i3_LQ_OkraNGS_c25309/f1p11/3261	i1_LQ_OkraNGS_c3427/f1p5/1483	i1_LQ_OkraNGS_c13420/f1p0/1809	i3_LQ_OkraNGS_c4136/f1p2/3241	i2_LQ_OkraNGS_c5441/f1p7/1854	i2_LQ_OkraNGS_c13442/f1p18/2996	i1_LQ_OkraNGS_c25916/f1p3/1580	i2_LQ_OkraNGS_c19654/f1p48/2831	i2_LQ_OkraNGS_c51842/f1p1/2993	i4_LQ_OkraNGS_c4486/f1p0/4329	i2_LQ_OkraNGS_c44438/f1p4/2358	i1_LQ_OkraNGS_c10978/f1p12/1786	i2_LQ_OkraNGS_c13685/f1p6/2968	i2_LQ_OkraNGS_c21689/f1p21/2519	i1_LQ_OkraNGS_c21705/f1p9/1893	i1_HQ_OkraNGS_c13762/f2p31/1662	i1_LQ_OkraNGS_c19404/f1p2/1508	i1_LQ_OkraNGS_c29817/f1p0/1593	i2_LQ_OkraNGS_c13443/f1p3/2569	i2_LQ_OkraNGS_c86089/f1p21/2409	i1_LQ_OkraNGS_c26466/f1p4/1922	i1_LQ_OkraNGS_c29806/f1p5/1644	i3_LQ_OkraNGS_c21193/f1p0/3635	i3_LQ_OkraNGS_c12332/f1p0/3101	i1_LQ_OkraNGS_c21649/f1p1/1476	i3_HQ_OkraNGS_c7141/f2p12/3203	i1_LQ_OkraNGS_c47753/f1p0/1018	i2_HQ_OkraNGS_c76264/f22p21/2054
ko00720	Metabolism; Energy metabolism; Carbon fixation pathways in prokaryotes	273	i2_LQ_OkraNGS_c37137/f1p1/2142	i6_LQ_OkraNGS_c424/f1p0/6430	i2_LQ_OkraNGS_c63788/f1p7/2112	i3_LQ_OkraNGS_c21815/f1p4/3126	i3_LQ_OkraNGS_c4350/f1p0/3098	i3_LQ_OkraNGS_c6815/f1p0/3712	i2_LQ_OkraNGS_c50718/f1p10/2310	i2_LQ_OkraNGS_c82870/f1p17/2972	i2_HQ_OkraNGS_c50457/f2p51/2789	i3_LQ_OkraNGS_c17757/f1p0/3749	i2_LQ_OkraNGS_c9127/f1p7/2622	i2_LQ_OkraNGS_c41195/f1p6/2513	i3_LQ_OkraNGS_c4231/f1p0/3187	i2_LQ_OkraNGS_c12511/f1p9/2283	i3_LQ_OkraNGS_c14337/f1p6/3691	i2_LQ_OkraNGS_c39298/f1p10/2195	i3_LQ_OkraNGS_c20776/f1p0/3299	i3_LQ_OkraNGS_c17699/f1p16/3463	i1_LQ_OkraNGS_c22149/f1p0/1978	i2_LQ_OkraNGS_c71449/f1p6/2107	i3_LQ_OkraNGS_c23449/f1p8/3276	i2_HQ_OkraNGS_c25786/f3p7/2511	i3_LQ_OkraNGS_c19487/f1p2/3281	i2_LQ_OkraNGS_c5153/f1p4/2424	i3_LQ_OkraNGS_c5390/f1p6/3413	i2_HQ_OkraNGS_c98614/f27p7/2475	i2_LQ_OkraNGS_c41455/f1p9/2374	i1_LQ_OkraNGS_c37588/f1p0/1641	i3_LQ_OkraNGS_c2318/f1p0/3315	i3_LQ_OkraNGS_c23235/f1p8/3668	i2_LQ_OkraNGS_c62325/f1p12/3015	i2_LQ_OkraNGS_c35177/f1p7/2353	i1_LQ_OkraNGS_c6716/f1p473/1994	i2_LQ_OkraNGS_c11216/f1p14/2757	i3_LQ_OkraNGS_c19970/f1p2/3819	i2_LQ_OkraNGS_c37615/f1p15/2282	i1_LQ_OkraNGS_c34926/f1p2/1539	i3_LQ_OkraNGS_c18723/f1p4/3452	i3_LQ_OkraNGS_c10262/f1p13/3206	i2_LQ_OkraNGS_c10164/f1p8/2506	i2_LQ_OkraNGS_c70082/f1p10/2227	i3_LQ_OkraNGS_c27088/f1p1/3038	i1_LQ_OkraNGS_c39308/f1p0/1455	i2_LQ_OkraNGS_c40921/f1p14/2922	i2_LQ_OkraNGS_c86440/f1p7/2577	i3_LQ_OkraNGS_c23480/f1p0/3185	i3_LQ_OkraNGS_c15586/f1p1/3031
ko00730	Metabolism; Metabolism of cofactors and vitamins; Thiamine metabolism	47	i2_LQ_OkraNGS_c73586/f1p1/2091	i2_HQ_OkraNGS_c21986/f2p8/2490	i2_LQ_OkraNGS_c38078/f1p5/2589	i2_LQ_OkraNGS_c55879/f1p8/2639	i2_LQ_OkraNGS_c67878/f1p5/2615	i1_LQ_OkraNGS_c2965/f1p11/1592	i2_LQ_OkraNGS_c37018/f1p5/2449	i1_LQ_OkraNGS_c19367/f1p0/1756	i2_LQ_OkraNGS_c95546/f1p0/2138	i2_HQ_OkraNGS_c2241/f15p8/2450	i3_LQ_OkraNGS_c4265/f1p0/3220	i3_LQ_OkraNGS_c22680/f1p0/3250	i2_LQ_OkraNGS_c36744/f1p5/2473	i2_LQ_OkraNGS_c51532/f1p0/2228	i2_LQ_OkraNGS_c68714/f1p6/2889	i2_LQ_OkraNGS_c4874/f1p8/2325	i2_LQ_OkraNGS_c64178/f1p7/2744	i2_LQ_OkraNGS_c20339/f1p7/2892	i2_LQ_OkraNGS_c69862/f1p0/2179	i5_LQ_OkraNGS_c466/f1p17/5133	i1_LQ_OkraNGS_c5859/f1p0/1898	i2_LQ_OkraNGS_c18768/f1p8/2531	i1_LQ_OkraNGS_c22829/f1p4/1984	i2_LQ_OkraNGS_c39020/f1p1/2898	i2_LQ_OkraNGS_c16415/f1p1/2028	i2_LQ_OkraNGS_c35703/f1p4/2220	i2_LQ_OkraNGS_c27890/f1p2/2182	i2_HQ_OkraNGS_c42923/f4p1/2084	i1_LQ_OkraNGS_c28586/f2p3/1772	i2_LQ_OkraNGS_c37632/f1p6/2592	i2_LQ_OkraNGS_c16014/f1p1/2089	i1_LQ_OkraNGS_c19604/f1p17/1732	i2_LQ_OkraNGS_c19347/f1p5/2553	i3_LQ_OkraNGS_c7238/f1p16/3104	i2_LQ_OkraNGS_c20414/f3p7/2295	i3_LQ_OkraNGS_c3868/f1p15/3081	i3_HQ_OkraNGS_c1589/f2p12/3136	i2_LQ_OkraNGS_c35241/f1p8/2658	i2_LQ_OkraNGS_c69541/f1p2/2403	i2_LQ_OkraNGS_c94373/f1p0/2628	i2_LQ_OkraNGS_c27544/f1p1/2128	i2_LQ_OkraNGS_c42398/f2p6/2909	i3_LQ_OkraNGS_c15948/f1p2/3048	i2_LQ_OkraNGS_c78057/f1p7/2984	i2_LQ_OkraNGS_c79641/f1p2/2940	i2_HQ_OkraNGS_c28271/f3p2/2418	i2_LQ_OkraNGS_c70097/f1p6/2669
ko00740	Metabolism; Metabolism of cofactors and vitamins; Riboflavin metabolism	20	i1_LQ_OkraNGS_c9652/f1p5/1907	i1_LQ_OkraNGS_c15245/f1p21/1262	i2_LQ_OkraNGS_c81115/f1p2/2446	i1_LQ_OkraNGS_c48055/f1p2/1071	i1_LQ_OkraNGS_c6484/f2p0/1933	i2_LQ_OkraNGS_c29262/f1p1/2195	i1_LQ_OkraNGS_c20890/f1p8/1728	i1_LQ_OkraNGS_c23964/f1p0/1920	i1_LQ_OkraNGS_c39327/f1p8/1894	i2_LQ_OkraNGS_c15867/f1p1/2027	i2_LQ_OkraNGS_c85292/f1p1/2149	i2_LQ_OkraNGS_c70320/f1p0/2728	i3_LQ_OkraNGS_c4815/f1p88/3186	i1_LQ_OkraNGS_c9770/f1p0/1625	i1_HQ_OkraNGS_c2483/f2p1/1787	i1_LQ_OkraNGS_c36828/f1p4/1884	i2_LQ_OkraNGS_c45094/f1p0/2018	i1_HQ_OkraNGS_c29018/f2p0/1925	i1_HQ_OkraNGS_c2460/f2p6/2013	i1_LQ_OkraNGS_c3936/f1p0/1736
ko00750	Metabolism; Metabolism of cofactors and vitamins; Vitamin B6 metabolism	32	i1_LQ_OkraNGS_c20141/f1p7/1598	i1_LQ_OkraNGS_c38845/f1p2/1480	i2_LQ_OkraNGS_c28178/f1p4/2778	i3_LQ_OkraNGS_c4453/f1p3/3385	i1_LQ_OkraNGS_c26050/f1p5/1536	i1_LQ_OkraNGS_c8323/f1p0/1964	i1_HQ_OkraNGS_c2052/f3p9/1677	i1_LQ_OkraNGS_c35115/f1p15/1549	i3_LQ_OkraNGS_c23720/f1p0/3073	i2_LQ_OkraNGS_c65774/f1p1/2361	i1_HQ_OkraNGS_c11937/f2p0/1899	i2_LQ_OkraNGS_c50298/f1p1/2721	i1_LQ_OkraNGS_c36984/f1p0/1852	i2_LQ_OkraNGS_c12971/f1p0/2285	i2_LQ_OkraNGS_c83042/f1p1/2300	i2_LQ_OkraNGS_c9589/f1p0/2249	i1_HQ_OkraNGS_c2315/f5p0/1835	i1_LQ_OkraNGS_c14595/f1p35/1781	i1_LQ_OkraNGS_c47062/f1p19/1116	i1_HQ_OkraNGS_c18769/f2p24/1807	i1_LQ_OkraNGS_c9346/f1p2/1664	i1_LQ_OkraNGS_c15761/f1p0/1497	i3_LQ_OkraNGS_c20144/f1p5/3839	i1_LQ_OkraNGS_c3913/f1p2/1956	i1_LQ_OkraNGS_c9640/f1p0/1967	i1_LQ_OkraNGS_c27738/f1p6/1748	i2_LQ_OkraNGS_c83523/f1p0/2236	i2_LQ_OkraNGS_c90695/f1p1/2061	i1_LQ_OkraNGS_c9107/f1p0/1894	i2_HQ_OkraNGS_c4468/f2p1/2437	i2_LQ_OkraNGS_c22000/f1p1/2335	i1_LQ_OkraNGS_c21482/f1p9/1666
ko00760	Metabolism; Metabolism of cofactors and vitamins; Nicotinate and nicotinamide metabolism	61	i2_LQ_OkraNGS_c63282/f1p6/2803	i1_LQ_OkraNGS_c21474/f1p0/1731	i3_HQ_OkraNGS_c611/f12p7/3271	i2_LQ_OkraNGS_c62995/f1p2/2314	i2_LQ_OkraNGS_c52380/f1p3/2294	i1_LQ_OkraNGS_c4439/f1p0/1501	i1_LQ_OkraNGS_c22103/f1p28/1524	i1_LQ_OkraNGS_c10445/f1p3/1956	i2_LQ_OkraNGS_c64219/f1p0/2691	i2_HQ_OkraNGS_c75610/f2p1/2095	i2_LQ_OkraNGS_c86725/f1p2/2407	i3_LQ_OkraNGS_c7982/f1p3/3265	i2_HQ_OkraNGS_c36286/f3p6/2639	i1_LQ_OkraNGS_c6484/f2p0/1933	i3_LQ_OkraNGS_c15648/f1p0/3094	i3_LQ_OkraNGS_c13498/f1p5/3163	i2_LQ_OkraNGS_c71096/f1p10/2616	i2_LQ_OkraNGS_c13487/f1p1/2128	i1_LQ_OkraNGS_c20890/f1p8/1728	i1_LQ_OkraNGS_c2669/f1p0/1962	i2_LQ_OkraNGS_c80164/f1p1/2700	i3_LQ_OkraNGS_c22157/f1p31/3077	i1_LQ_OkraNGS_c18828/f2p2/1826	i3_HQ_OkraNGS_c896/f4p0/3300	i2_LQ_OkraNGS_c69087/f1p10/2574	i3_LQ_OkraNGS_c17452/f2p0/3271	i4_LQ_OkraNGS_c3006/f1p4/4864	i2_LQ_OkraNGS_c37821/f1p6/2790	i2_LQ_OkraNGS_c102043/f1p2/2020	i2_HQ_OkraNGS_c88219/f2p2/2045	i2_LQ_OkraNGS_c83471/f1p3/2832	i3_LQ_OkraNGS_c10305/f1p0/3215	i2_LQ_OkraNGS_c9389/f1p6/2603	i2_LQ_OkraNGS_c86377/f1p1/2136	i2_LQ_OkraNGS_c28383/f1p1/2694	i2_LQ_OkraNGS_c90782/f1p2/2098	i2_LQ_OkraNGS_c39489/f1p2/2143	i2_LQ_OkraNGS_c22015/f1p6/2653	i2_LQ_OkraNGS_c94054/f1p1/2669	i3_LQ_OkraNGS_c19809/f1p6/3219	i1_HQ_OkraNGS_c12090/f3p0/1827	i1_LQ_OkraNGS_c31662/f1p0/1365	i2_LQ_OkraNGS_c22462/f1p4/2507	i2_LQ_OkraNGS_c4834/f1p4/2597	i2_HQ_OkraNGS_c28480/f3p10/2527	i2_LQ_OkraNGS_c27774/f1p6/2593	i3_LQ_OkraNGS_c20732/f1p3/3633
ko00770	Metabolism; Metabolism of cofactors and vitamins; Pantothenate and CoA biosynthesis	71	i2_LQ_OkraNGS_c59640/f1p15/1787	i1_LQ_OkraNGS_c14562/f1p0/1868	i3_LQ_OkraNGS_c2874/f1p5/3306	i2_LQ_OkraNGS_c30278/f1p18/2122	i3_HQ_OkraNGS_c9502/f2p38/3208	i1_LQ_OkraNGS_c16355/f1p0/1328	i2_HQ_OkraNGS_c82718/f2p5/2156	i2_LQ_OkraNGS_c3873/f1p5/2781	i3_LQ_OkraNGS_c21240/f1p7/3780	i3_LQ_OkraNGS_c5198/f1p1/3645	i1_LQ_OkraNGS_c9884/f2p2/1714	i2_LQ_OkraNGS_c9921/f1p8/2992	i1_LQ_OkraNGS_c15137/f2p0/1383	i2_LQ_OkraNGS_c21223/f1p0/2570	i1_LQ_OkraNGS_c38108/f1p2/1897	i2_LQ_OkraNGS_c94548/f1p8/3018	i1_LQ_OkraNGS_c22264/f1p0/1734	i0_LQ_OkraNGS_c1360/f1p4/402	i2_LQ_OkraNGS_c34319/f1p16/2040	i3_LQ_OkraNGS_c10265/f1p14/3245	i2_LQ_OkraNGS_c38160/f1p5/2847	i1_LQ_OkraNGS_c14237/f1p3/1983	i2_HQ_OkraNGS_c48657/f2p5/2264	i3_LQ_OkraNGS_c6360/f1p8/3251	i1_HQ_OkraNGS_c3550/f2p1/1902	i2_LQ_OkraNGS_c38310/f1p3/2347	i2_LQ_OkraNGS_c79628/f1p17/2316	i2_LQ_OkraNGS_c12913/f4p5/2152	i2_LQ_OkraNGS_c2238/f4p14/2176	i3_LQ_OkraNGS_c14848/f1p10/3029	i2_LQ_OkraNGS_c63775/f1p7/2310	i2_LQ_OkraNGS_c94901/f1p18/2239	i1_LQ_OkraNGS_c14491/f1p7/1813	i2_LQ_OkraNGS_c54796/f1p4/2332	i2_LQ_OkraNGS_c66287/f3p17/2219	i1_HQ_OkraNGS_c29018/f2p0/1925	i2_LQ_OkraNGS_c86026/f1p18/2383	i2_LQ_OkraNGS_c28252/f1p5/2201	i1_LQ_OkraNGS_c20890/f1p8/1728	i2_LQ_OkraNGS_c13812/f1p3/2742	i1_LQ_OkraNGS_c36864/f1p0/1469	i3_LQ_OkraNGS_c3802/f1p0/3384	i1_LQ_OkraNGS_c26706/f1p2/1687	i1_LQ_OkraNGS_c6484/f2p0/1933	i2_LQ_OkraNGS_c33395/f1p0/2154	i3_LQ_OkraNGS_c21956/f1p0/3344	i2_LQ_OkraNGS_c100223/f1p17/2063
ko00780	Metabolism; Metabolism of cofactors and vitamins; Biotin metabolism	47	i2_LQ_OkraNGS_c40580/f1p0/2508	i2_LQ_OkraNGS_c79414/f1p11/2333	i1_LQ_OkraNGS_c29509/f1p0/1927	i2_HQ_OkraNGS_c91410/f6p10/2234	i2_LQ_OkraNGS_c68539/f1p6/2440	i2_LQ_OkraNGS_c63114/f1p0/2159	i2_LQ_OkraNGS_c48397/f1p10/2389	i2_LQ_OkraNGS_c33535/f1p0/2883	i3_LQ_OkraNGS_c19780/f1p0/3240	i1_LQ_OkraNGS_c28282/f1p0/1813	i2_LQ_OkraNGS_c33038/f1p13/2490	i2_LQ_OkraNGS_c78295/f1p10/2309	i2_LQ_OkraNGS_c44681/f1p8/2090	i2_LQ_OkraNGS_c1315/f3p12/2204	i2_HQ_OkraNGS_c28154/f4p9/2345	i1_HQ_OkraNGS_c20600/f2p7/1682	i2_LQ_OkraNGS_c22550/f1p6/2524	i2_LQ_OkraNGS_c48759/f1p0/2241	i2_LQ_OkraNGS_c30532/f1p0/2104	i2_LQ_OkraNGS_c44603/f1p8/2120	i1_LQ_OkraNGS_c27409/f1p3/1556	i1_LQ_OkraNGS_c36121/f1p5/1813	i2_LQ_OkraNGS_c18178/f1p1/2814	i2_LQ_OkraNGS_c28641/f1p0/2160	i2_HQ_OkraNGS_c98407/f22p13/2433	i1_LQ_OkraNGS_c33002/f1p11/1333	i2_LQ_OkraNGS_c3450/f1p5/2201	i1_LQ_OkraNGS_c39323/f1p5/1467	i2_LQ_OkraNGS_c51554/f2p12/2419	i2_HQ_OkraNGS_c59940/f2p13/2126	i1_LQ_OkraNGS_c29167/f1p0/1560	i1_LQ_OkraNGS_c9794/f1p1/1710	i2_LQ_OkraNGS_c47022/f5p9/2211	i2_LQ_OkraNGS_c18951/f1p0/2344	i2_LQ_OkraNGS_c40543/f1p9/2788	i1_LQ_OkraNGS_c30041/f1p0/1445	i4_LQ_OkraNGS_c6964/f1p0/4075	i1_LQ_OkraNGS_c11429/f1p33/1651	i3_LQ_OkraNGS_c21005/f1p0/3529	i2_LQ_OkraNGS_c71619/f1p12/2199	i3_LQ_OkraNGS_c3081/f1p9/3875	i1_LQ_OkraNGS_c29878/f1p0/1658	i2_LQ_OkraNGS_c7058/f1p9/2214	i2_LQ_OkraNGS_c20881/f1p2/2368	i2_LQ_OkraNGS_c37394/f1p0/2303	i2_LQ_OkraNGS_c77859/f1p4/2315	i2_LQ_OkraNGS_c50460/f1p6/2291
ko00785	Metabolism; Metabolism of cofactors and vitamins; Lipoic acid metabolism	5	i3_LQ_OkraNGS_c25034/f1p11/3368	i1_LQ_OkraNGS_c19076/f1p1/1588	i2_LQ_OkraNGS_c55165/f1p1/2866	i2_LQ_OkraNGS_c39312/f1p1/2899	i1_LQ_OkraNGS_c15491/f1p4/1450
ko00790	Metabolism; Metabolism of cofactors and vitamins; Folate biosynthesis	49	i2_LQ_OkraNGS_c41437/f1p3/2185	i2_LQ_OkraNGS_c26884/f1p2/2126	i1_LQ_OkraNGS_c38613/f1p22/1849	i2_LQ_OkraNGS_c44785/f1p0/2037	i3_LQ_OkraNGS_c23112/f1p0/3110	i2_LQ_OkraNGS_c13082/f1p3/2188	i1_LQ_OkraNGS_c18526/f2p7/1618	i4_LQ_OkraNGS_c6324/f1p86/4716	i2_LQ_OkraNGS_c34098/f1p4/2633	i1_LQ_OkraNGS_c24206/f1p0/1891	i2_LQ_OkraNGS_c80672/f1p3/2323	i2_LQ_OkraNGS_c27011/f1p3/3047	i2_LQ_OkraNGS_c68510/f1p3/2226	i1_HQ_OkraNGS_c18545/f4p0/1988	i3_LQ_OkraNGS_c17765/f1p6/3231	i2_LQ_OkraNGS_c48194/f1p0/2431	i2_HQ_OkraNGS_c36770/f2p4/2509	i2_LQ_OkraNGS_c16409/f1p4/2037	i1_LQ_OkraNGS_c2682/f1p0/1526	i1_LQ_OkraNGS_c26908/f1p0/1982	i3_LQ_OkraNGS_c8514/f1p0/3285	i1_LQ_OkraNGS_c30092/f1p0/1945	i1_HQ_OkraNGS_c13467/f3p16/1952	i3_LQ_OkraNGS_c5534/f1p0/3367	i2_LQ_OkraNGS_c55158/f1p0/2344	i2_LQ_OkraNGS_c52205/f1p0/2666	i2_LQ_OkraNGS_c52128/f1p4/2109	i3_LQ_OkraNGS_c7448/f1p16/3128	i1_LQ_OkraNGS_c11313/f1p23/1916	i1_LQ_OkraNGS_c29248/f1p0/1818	i2_LQ_OkraNGS_c86779/f1p1/2597	i2_LQ_OkraNGS_c81396/f1p1/2851	i2_LQ_OkraNGS_c56219/f1p3/2213	i2_LQ_OkraNGS_c47458/f1p0/2257	i1_LQ_OkraNGS_c18990/f1p0/1797	i2_LQ_OkraNGS_c45045/f1p4/2049	i1_LQ_OkraNGS_c14591/f1p2/1750	i1_LQ_OkraNGS_c32666/f1p0/1152	i2_LQ_OkraNGS_c78936/f1p3/2400	i2_LQ_OkraNGS_c3297/f1p0/2766	i2_LQ_OkraNGS_c28487/f1p3/2883	i1_LQ_OkraNGS_c23758/f1p6/1805	i1_HQ_OkraNGS_c2242/f3p0/2006	i2_LQ_OkraNGS_c19242/f1p0/2729	i3_LQ_OkraNGS_c4583/f1p2/3473	i2_LQ_OkraNGS_c95496/f1p3/2487	i2_LQ_OkraNGS_c70796/f1p4/2236
ko00830	Metabolism; Metabolism of cofactors and vitamins; Retinol metabolism	18	i1_LQ_OkraNGS_c36224/f1p9/1574	i1_LQ_OkraNGS_c33286/f1p0/1225	i1_LQ_OkraNGS_c13642/f1p0/1900	i1_HQ_OkraNGS_c12802/f2p6/1720	i1_LQ_OkraNGS_c22422/f1p0/1716	i2_LQ_OkraNGS_c47296/f1p0/2330	i1_LQ_OkraNGS_c12703/f1p15/1855	i1_LQ_OkraNGS_c37929/f1p0/1544	i1_LQ_OkraNGS_c31218/f1p0/1336	i1_HQ_OkraNGS_c18591/f2p14/1479	i2_LQ_OkraNGS_c25845/f1p0/2199	i1_LQ_OkraNGS_c25434/f1p4/1608	i1_LQ_OkraNGS_c8668/f1p0/1778	i1_LQ_OkraNGS_c33905/f2p0/1406	i1_LQ_OkraNGS_c15394/f1p0/1419	i2_LQ_OkraNGS_c56473/f1p0/2142	i1_LQ_OkraNGS_c6720/f1p0/2010	i2_LQ_OkraNGS_c49702/f1p1/3033
ko00860	Metabolism; Metabolism of cofactors and vitamins; Porphyrin and chlorophyll metabolism	200	i2_LQ_OkraNGS_c78055/f1p6/2635	i2_LQ_OkraNGS_c5100/f1p65/2382	i2_LQ_OkraNGS_c18433/f1p3/2193	i2_LQ_OkraNGS_c101971/f1p1/2023	i2_LQ_OkraNGS_c56373/f1p3/2827	i1_LQ_OkraNGS_c35009/f1p2/1923	i2_HQ_OkraNGS_c27972/f4p3/2753	i4_LQ_OkraNGS_c3233/f1p0/4447	i2_LQ_OkraNGS_c59446/f1p3/2101	i1_LQ_OkraNGS_c4164/f1p3/1623	i2_LQ_OkraNGS_c14635/f1p0/2160	i3_LQ_OkraNGS_c2901/f1p0/3691	i1_LQ_OkraNGS_c13835/f1p6/1528	i4_LQ_OkraNGS_c3090/f1p0/4232	i2_LQ_OkraNGS_c48709/f1p4/2119	i2_LQ_OkraNGS_c47995/f1p4/2639	i4_LQ_OkraNGS_c1036/f1p16/4639	i1_LQ_OkraNGS_c13982/f2p0/1932	i3_LQ_OkraNGS_c11997/f1p0/3886	i1_LQ_OkraNGS_c31158/f1p7/1364	i4_LQ_OkraNGS_c6248/f1p1/4370	i1_LQ_OkraNGS_c26654/f1p0/1517	i1_LQ_OkraNGS_c37079/f1p1/1983	i1_LQ_OkraNGS_c20031/f1p0/1892	i1_HQ_OkraNGS_c966/f9p9/1577	i3_LQ_OkraNGS_c12177/f1p29/3177	i4_LQ_OkraNGS_c3501/f1p7/4272	i1_LQ_OkraNGS_c36012/f1p13/1509	i1_HQ_OkraNGS_c2508/f2p0/1700	i2_LQ_OkraNGS_c81691/f1p6/2885	i2_LQ_OkraNGS_c30294/f1p0/2057	i1_LQ_OkraNGS_c25465/f1p1/1598	i2_LQ_OkraNGS_c51759/f1p3/2212	i3_LQ_OkraNGS_c24778/f1p0/3383	i1_LQ_OkraNGS_c3138/f1p14/1969	i3_LQ_OkraNGS_c19007/f1p0/3239	i3_LQ_OkraNGS_c21361/f1p13/3716	i1_LQ_OkraNGS_c16062/f1p49/1364	i2_HQ_OkraNGS_c40443/f3p14/2212	i2_LQ_OkraNGS_c18399/f1p1/2874	i2_LQ_OkraNGS_c50774/f1p5/2738	i4_LQ_OkraNGS_c6507/f1p3/4945	i2_LQ_OkraNGS_c10255/f1p0/2896	i1_LQ_OkraNGS_c25315/f1p4/1423	i2_HQ_OkraNGS_c16767/f11p13/2497	i3_LQ_OkraNGS_c12038/f1p12/3381	i1_LQ_OkraNGS_c39847/f4p0/1394
ko00900	Metabolism; Metabolism of terpenoids and polyketides; Terpenoid backbone biosynthesis	241	i2_HQ_OkraNGS_c32217/f3p11/2290	i2_LQ_OkraNGS_c15655/f1p2/2038	i2_LQ_OkraNGS_c42398/f2p6/2909	i1_LQ_OkraNGS_c36176/f1p9/1740	i3_LQ_OkraNGS_c10640/f1p2/3370	i2_LQ_OkraNGS_c13251/f1p6/2386	i2_LQ_OkraNGS_c63548/f1p6/2182	i2_LQ_OkraNGS_c64732/f1p8/2779	i1_LQ_OkraNGS_c22697/f1p18/1565	i2_LQ_OkraNGS_c13773/f1p0/2241	i1_LQ_OkraNGS_c32157/f1p0/1393	i2_LQ_OkraNGS_c81997/f1p0/2259	i2_HQ_OkraNGS_c28271/f3p2/2418	i1_HQ_OkraNGS_c2069/f2p0/1703	i2_LQ_OkraNGS_c6322/f1p8/2735	i2_LQ_OkraNGS_c22518/f1p19/2407	i1_LQ_OkraNGS_c5110/f2p4/1575	i2_LQ_OkraNGS_c34013/f1p8/2225	i2_LQ_OkraNGS_c35553/f1p1/2711	i1_LQ_OkraNGS_c5464/f1p4/1744	i2_LQ_OkraNGS_c37632/f1p6/2592	i3_LQ_OkraNGS_c20576/f1p0/3334	i1_LQ_OkraNGS_c8130/f1p5/1747	i2_LQ_OkraNGS_c82681/f1p6/2774	i1_HQ_OkraNGS_c5372/f2p0/1918	i3_LQ_OkraNGS_c20149/f1p4/3709	i2_HQ_OkraNGS_c8130/f11p5/2763	i2_LQ_OkraNGS_c90389/f1p3/2092	i2_LQ_OkraNGS_c13718/f1p11/2194	i2_LQ_OkraNGS_c64178/f1p7/2744	i2_LQ_OkraNGS_c43828/f1p5/2118	i1_LQ_OkraNGS_c34946/f1p7/1986	i1_LQ_OkraNGS_c1103/f6p0/1998	i2_LQ_OkraNGS_c32898/f1p8/2531	i2_LQ_OkraNGS_c15299/f1p0/2137	i1_LQ_OkraNGS_c4385/f1p10/1593	i2_HQ_OkraNGS_c99089/f2p12/2853	i2_LQ_OkraNGS_c66803/f1p5/2969	i2_LQ_OkraNGS_c58158/f1p2/2057	i5_LQ_OkraNGS_c466/f1p17/5133	i1_LQ_OkraNGS_c18368/f1p26/1596	i4_LQ_OkraNGS_c3601/f1p0/4854	i2_LQ_OkraNGS_c56081/f1p7/2758	i2_LQ_OkraNGS_c34616/f1p12/2282	i2_LQ_OkraNGS_c67878/f1p5/2615	i1_LQ_OkraNGS_c38937/f1p6/1693	i2_LQ_OkraNGS_c59735/f1p0/2088
ko00901	Metabolism; Biosynthesis of other secondary metabolites; Indole alkaloid biosynthesis	5	i1_LQ_OkraNGS_c22476/f1p1/1564	i1_LQ_OkraNGS_c47422/f1p11/1009	i3_LQ_OkraNGS_c20860/f1p1/3302	i1_LQ_OkraNGS_c15857/f1p10/1312	i2_LQ_OkraNGS_c53562/f1p0/2445
ko00902	Metabolism; Metabolism of terpenoids and polyketides; Monoterpenoid biosynthesis	8	i2_LQ_OkraNGS_c13868/f1p0/2877	i2_LQ_OkraNGS_c55126/f1p0/2356	i3_LQ_OkraNGS_c9088/f1p7/3266	i1_LQ_OkraNGS_c46715/f1p0/1083	i2_LQ_OkraNGS_c30473/f1p3/2099	i2_LQ_OkraNGS_c86967/f1p1/2802	i2_LQ_OkraNGS_c37563/f1p3/2256	i2_LQ_OkraNGS_c10152/f1p7/2054
ko00903	Metabolism; Metabolism of terpenoids and polyketides; Limonene and pinene degradation	63	i1_LQ_OkraNGS_c37614/f1p10/1979	i1_HQ_OkraNGS_c18436/f2p2/1891	i1_LQ_OkraNGS_c6685/f1p10/2027	i2_LQ_OkraNGS_c102599/f1p2/1964	i2_LQ_OkraNGS_c26448/f1p2/2337	i3_LQ_OkraNGS_c4196/f1p4/3581	i2_LQ_OkraNGS_c33639/f1p3/2664	i1_HQ_OkraNGS_c14701/f3p0/1956	i2_LQ_OkraNGS_c2564/f1p7/2053	i3_LQ_OkraNGS_c4898/f1p0/3846	i1_LQ_OkraNGS_c4257/f1p2/1923	i3_LQ_OkraNGS_c5688/f1p17/3385	i2_LQ_OkraNGS_c80395/f1p3/2129	i1_LQ_OkraNGS_c6873/f1p0/1679	i2_LQ_OkraNGS_c44520/f1p2/1912	i3_LQ_OkraNGS_c16054/f1p0/3080	i3_LQ_OkraNGS_c7832/f1p0/3746	i1_LQ_OkraNGS_c19310/f1p9/1681	i1_LQ_OkraNGS_c30167/f1p0/1761	i1_LQ_OkraNGS_c9693/f1p0/1726	i1_LQ_OkraNGS_c29979/f1p0/2018	i1_LQ_OkraNGS_c27504/f1p1/2040	i1_LQ_OkraNGS_c3091/f1p0/1971	i3_LQ_OkraNGS_c4553/f1p0/3721	i1_LQ_OkraNGS_c36623/f1p16/1741	i1_LQ_OkraNGS_c21092/f1p0/1985	i1_LQ_OkraNGS_c7467/f1p0/1922	i2_LQ_OkraNGS_c70237/f1p2/2865	i2_LQ_OkraNGS_c15398/f1p2/2032	i1_LQ_OkraNGS_c38908/f1p6/1802	i2_LQ_OkraNGS_c15162/f1p2/2130	i1_LQ_OkraNGS_c1366/f2p5/1826	i2_LQ_OkraNGS_c25885/f1p8/2111	i2_LQ_OkraNGS_c101960/f1p8/2007	i1_HQ_OkraNGS_c4421/f4p4/1847	i2_LQ_OkraNGS_c59111/f1p8/2050	i2_LQ_OkraNGS_c35716/f1p9/2068	i1_LQ_OkraNGS_c19470/f1p7/1877	i2_LQ_OkraNGS_c38423/f1p15/2602	i2_LQ_OkraNGS_c58868/f1p2/2086	i1_LQ_OkraNGS_c8436/f1p2/1947	i2_LQ_OkraNGS_c81766/f1p2/2410	i2_LQ_OkraNGS_c21565/f1p5/2268	i1_LQ_OkraNGS_c24025/f1p6/1990	i1_LQ_OkraNGS_c11793/f1p7/2000	i2_LQ_OkraNGS_c18380/f1p6/2157	i2_LQ_OkraNGS_c64129/f1p7/2735
ko00904	Metabolism; Metabolism of terpenoids and polyketides; Diterpenoid biosynthesis	16	i2_LQ_OkraNGS_c62306/f1p2/2569	i2_LQ_OkraNGS_c22105/f1p0/2493	i1_LQ_OkraNGS_c10550/f1p14/1836	i2_HQ_OkraNGS_c25368/f2p0/2669	i1_LQ_OkraNGS_c11421/f1p0/1855	i2_LQ_OkraNGS_c94650/f1p0/2797	i1_LQ_OkraNGS_c26505/f1p8/1656	i1_LQ_OkraNGS_c33297/f1p0/1360	i1_LQ_OkraNGS_c19410/f1p0/1772	i1_HQ_OkraNGS_c4643/f3p2/1794	i1_LQ_OkraNGS_c12766/f1p0/1779	i1_LQ_OkraNGS_c19060/f1p0/2004	i1_LQ_OkraNGS_c23368/f2p3/1853	i1_LQ_OkraNGS_c28488/f1p12/1505	i1_LQ_OkraNGS_c24463/f1p0/1735	i1_HQ_OkraNGS_c9768/f2p6/1603
ko00905	Metabolism; Metabolism of terpenoids and polyketides; Brassinosteroid biosynthesis	61	i2_LQ_OkraNGS_c59733/f1p27/2047	i1_LQ_OkraNGS_c22658/f1p14/1978	i1_HQ_OkraNGS_c42298/f5p5/1819	i1_LQ_OkraNGS_c2585/f1p9/1837	i1_LQ_OkraNGS_c23045/f1p10/1868	i2_LQ_OkraNGS_c36395/f1p6/2720	i1_LQ_OkraNGS_c38722/f1p0/1787	i1_HQ_OkraNGS_c3633/f3p0/1821	i1_HQ_OkraNGS_c1479/f5p6/1940	i2_LQ_OkraNGS_c26372/f1p0/2677	i2_LQ_OkraNGS_c8510/f1p6/2638	i1_LQ_OkraNGS_c39078/f1p7/1881	i1_LQ_OkraNGS_c38546/f1p4/1714	i1_HQ_OkraNGS_c1688/f4p7/2011	i1_HQ_OkraNGS_c2178/f2p11/1726	i1_LQ_OkraNGS_c19057/f1p9/1903	i1_LQ_OkraNGS_c18693/f2p0/1829	i1_LQ_OkraNGS_c24861/f1p0/1844	i1_LQ_OkraNGS_c22157/f1p31/1770	i1_LQ_OkraNGS_c22836/f1p3/1686	i1_LQ_OkraNGS_c13807/f1p0/1981	i1_HQ_OkraNGS_c32467/f2p2/1718	i1_LQ_OkraNGS_c25554/f1p5/1819	i2_LQ_OkraNGS_c79454/f1p1/2468	i1_LQ_OkraNGS_c39341/f1p0/1657	i1_LQ_OkraNGS_c26118/f1p3/1879	i2_LQ_OkraNGS_c52367/f1p33/2775	i1_LQ_OkraNGS_c35346/f1p1/1665	i1_LQ_OkraNGS_c10126/f1p3/1794	i1_LQ_OkraNGS_c23978/f1p3/1685	i1_HQ_OkraNGS_c5297/f3p0/1915	i1_LQ_OkraNGS_c4338/f1p6/1718	i1_LQ_OkraNGS_c26911/f1p0/1700	i1_LQ_OkraNGS_c21675/f1p37/1642	i1_LQ_OkraNGS_c5061/f1p2/1966	i2_LQ_OkraNGS_c21882/f1p4/2113	i1_LQ_OkraNGS_c21678/f1p5/1814	i2_LQ_OkraNGS_c42153/f1p0/2697	i2_LQ_OkraNGS_c79806/f1p0/2593	i1_LQ_OkraNGS_c38691/f1p4/1936	i1_HQ_OkraNGS_c2956/f2p16/1761	i2_LQ_OkraNGS_c34963/f1p22/1740	i2_HQ_OkraNGS_c72376/f3p9/2072	i1_HQ_OkraNGS_c771/f7p0/1806	i1_LQ_OkraNGS_c9636/f1p1/1825	i2_LQ_OkraNGS_c49988/f1p5/2350	i1_HQ_OkraNGS_c33951/f14p5/1774
ko00906	Metabolism; Metabolism of terpenoids and polyketides; Carotenoid biosynthesis	156	i3_LQ_OkraNGS_c24330/f1p4/3672	i2_LQ_OkraNGS_c74140/f1p0/2045	i2_LQ_OkraNGS_c88861/f1p1/2022	i2_LQ_OkraNGS_c13971/f1p5/2395	i2_LQ_OkraNGS_c15815/f1p15/2080	i2_HQ_OkraNGS_c26111/f2p0/2553	i1_LQ_OkraNGS_c23959/f1p0/1958	i1_LQ_OkraNGS_c30277/f1p1/1992	i2_LQ_OkraNGS_c27188/f1p7/2184	i1_LQ_OkraNGS_c37200/f1p3/1966	i2_LQ_OkraNGS_c9409/f2p2/2521	i5_LQ_OkraNGS_c1281/f1p23/5193	i2_LQ_OkraNGS_c5301/f1p5/2189	i2_LQ_OkraNGS_c40952/f2p13/2082	i2_LQ_OkraNGS_c5261/f1p4/2965	i2_LQ_OkraNGS_c80996/f1p3/2760	i2_LQ_OkraNGS_c58767/f1p9/2030	i2_HQ_OkraNGS_c77417/f7p5/2392	i1_LQ_OkraNGS_c1924/f3p10/1901	i2_LQ_OkraNGS_c49576/f1p8/2500	i3_LQ_OkraNGS_c24161/f1p8/3636	i2_LQ_OkraNGS_c44831/f1p2/2087	i1_LQ_OkraNGS_c27767/f1p6/1976	i2_LQ_OkraNGS_c64730/f1p5/2843	i2_HQ_OkraNGS_c13697/f5p2/2227	i2_LQ_OkraNGS_c58225/f1p0/2031	i1_LQ_OkraNGS_c23434/f1p0/1880	i2_LQ_OkraNGS_c80646/f1p5/2275	i4_LQ_OkraNGS_c3479/f1p2/4359	i2_LQ_OkraNGS_c95550/f1p8/2151	i1_LQ_OkraNGS_c30119/f1p0/1829	i3_LQ_OkraNGS_c3734/f1p0/3968	i2_HQ_OkraNGS_c99042/f11p14/2444	i2_LQ_OkraNGS_c35822/f1p2/2332	i2_HQ_OkraNGS_c99116/f7p5/2241	i2_HQ_OkraNGS_c54463/f2p2/2289	i2_LQ_OkraNGS_c93385/f1p0/2400	i1_HQ_OkraNGS_c14086/f2p0/1648	i2_LQ_OkraNGS_c25456/f1p3/2262	i2_LQ_OkraNGS_c26232/f1p5/2179	i1_LQ_OkraNGS_c20408/f1p1/1458	i1_LQ_OkraNGS_c8397/f1p0/2018	i4_LQ_OkraNGS_c6027/f1p0/4833	i2_LQ_OkraNGS_c86262/f1p11/2134	i1_LQ_OkraNGS_c13915/f1p2/1741	i2_LQ_OkraNGS_c18633/f2p5/2667	i2_LQ_OkraNGS_c44497/f1p9/1885
ko00908	Metabolism; Metabolism of terpenoids and polyketides; Zeatin biosynthesis	11	i1_LQ_OkraNGS_c12556/f1p0/1864	i1_LQ_OkraNGS_c1451/f3p25/1761	i2_HQ_OkraNGS_c60302/f2p3/2049	i2_LQ_OkraNGS_c74190/f1p3/2146	i2_HQ_OkraNGS_c42167/f2p3/2347	i2_LQ_OkraNGS_c62500/f1p0/2529	i1_LQ_OkraNGS_c28636/f1p8/1591	i2_LQ_OkraNGS_c81959/f1p3/2147	i1_LQ_OkraNGS_c9105/f1p5/1994	i1_LQ_OkraNGS_c9937/f1p4/1813	i2_HQ_OkraNGS_c22171/f2p3/2348
ko00909	Metabolism; Metabolism of terpenoids and polyketides; Sesquiterpenoid and triterpenoid biosynthesis	107	i2_LQ_OkraNGS_c15899/f1p36/1935	i1_LQ_OkraNGS_c11403/f1p15/1940	i2_LQ_OkraNGS_c65807/f1p0/2508	i1_LQ_OkraNGS_c36651/f1p4/1835	i2_LQ_OkraNGS_c26578/f1p0/2436	i1_LQ_OkraNGS_c24534/f1p0/1872	i2_LQ_OkraNGS_c36451/f1p66/2227	i2_LQ_OkraNGS_c64016/f1p19/2219	i2_LQ_OkraNGS_c90791/f1p35/2068	i1_LQ_OkraNGS_c31395/f1p0/1735	i2_LQ_OkraNGS_c88977/f1p8/1887	i2_LQ_OkraNGS_c44795/f1p54/2011	i2_HQ_OkraNGS_c24586/f2p6/2337	i1_LQ_OkraNGS_c39206/f1p7/1807	i1_LQ_OkraNGS_c21656/f1p7/1535	i1_LQ_OkraNGS_c23540/f1p4/1979	i2_LQ_OkraNGS_c4702/f1p0/2831	i1_LQ_OkraNGS_c36765/f1p46/1666	i1_HQ_OkraNGS_c2096/f4p8/1972	i1_LQ_OkraNGS_c4972/f2p2/1597	i2_LQ_OkraNGS_c49262/f1p2/2680	i1_HQ_OkraNGS_c1225/f3p0/1919	i1_LQ_OkraNGS_c24060/f1p11/1893	i2_LQ_OkraNGS_c6072/f1p5/2436	i2_LQ_OkraNGS_c53260/f1p3/2125	i1_LQ_OkraNGS_c27782/f1p0/1965	i2_LQ_OkraNGS_c8578/f1p4/2031	i1_LQ_OkraNGS_c20035/f1p6/1654	i1_LQ_OkraNGS_c43113/f1p0/1902	i2_LQ_OkraNGS_c18149/f1p52/2016	i1_LQ_OkraNGS_c38020/f1p1/1911	i2_LQ_OkraNGS_c44000/f1p64/2108	i1_LQ_OkraNGS_c19902/f1p10/1943	i1_LQ_OkraNGS_c19863/f1p1/1713	i2_LQ_OkraNGS_c59576/f1p53/2061	i2_LQ_OkraNGS_c64370/f1p6/2272	i1_HQ_OkraNGS_c18602/f2p12/1880	i1_LQ_OkraNGS_c11500/f1p5/1877	i2_HQ_OkraNGS_c54441/f2p0/2623	i1_LQ_OkraNGS_c12376/f1p12/1809	i1_LQ_OkraNGS_c30126/f1p3/1872	i1_LQ_OkraNGS_c8749/f1p0/1964	i1_LQ_OkraNGS_c28238/f1p8/1850	i2_LQ_OkraNGS_c24721/f1p5/2389	i2_LQ_OkraNGS_c78823/f1p11/2181	i2_LQ_OkraNGS_c11896/f1p7/2114	i2_HQ_OkraNGS_c91414/f6p71/2102
ko00910	Metabolism; Energy metabolism; Nitrogen metabolism	215	i1_LQ_OkraNGS_c47105/f1p9/1049	i2_LQ_OkraNGS_c70516/f1p3/2732	i5_HQ_OkraNGS_c3210/f29p2/5457	i2_LQ_OkraNGS_c6615/f1p24/2084	i3_LQ_OkraNGS_c4978/f1p2/3337	i2_LQ_OkraNGS_c16264/f1p0/2026	i2_HQ_OkraNGS_c27892/f2p3/2511	i2_HQ_OkraNGS_c1340/f6p3/2485	i2_HQ_OkraNGS_c646/f33p6/2872	i5_LQ_OkraNGS_c1958/f1p7/5491	i5_LQ_OkraNGS_c1368/f1p16/5752	i1_LQ_OkraNGS_c7259/f1p0/1618	i2_LQ_OkraNGS_c67472/f1p36/2571	i5_LQ_OkraNGS_c2028/f1p6/5533	i3_LQ_OkraNGS_c11071/f1p0/3378	i2_LQ_OkraNGS_c15533/f1p27/2082	i3_LQ_OkraNGS_c10286/f1p41/3205	i2_LQ_OkraNGS_c15706/f1p0/2021	i3_LQ_OkraNGS_c18264/f1p0/3062	i1_LQ_OkraNGS_c15439/f1p0/1317	i5_LQ_OkraNGS_c1024/f1p0/5083	i4_LQ_OkraNGS_c4772/f1p19/4867	i2_LQ_OkraNGS_c69838/f1p3/2272	i1_HQ_OkraNGS_c39914/f3p0/1214	i2_LQ_OkraNGS_c27791/f1p86/2693	i3_LQ_OkraNGS_c21771/f1p1/3064	i2_LQ_OkraNGS_c23927/f1p54/2796	i1_LQ_OkraNGS_c14379/f1p1/1627	i1_LQ_OkraNGS_c35374/f1p6/1530	i2_LQ_OkraNGS_c94637/f1p1/2510	i2_LQ_OkraNGS_c37925/f1p97/2983	i1_HQ_OkraNGS_c1387/f7p0/1719	i3_LQ_OkraNGS_c26869/f1p2/3018	i2_LQ_OkraNGS_c102298/f1p27/2009	i5_LQ_OkraNGS_c728/f1p0/5498	i1_LQ_OkraNGS_c13849/f1p0/1741	i4_LQ_OkraNGS_c5864/f1p0/4403	i7_HQ_OkraNGS_c1/f2p0/7394	i2_LQ_OkraNGS_c15596/f1p12/2068	i2_LQ_OkraNGS_c58625/f1p1/2098	i2_LQ_OkraNGS_c50239/f1p20/2014	i6_LQ_OkraNGS_c348/f1p12/6234	i5_LQ_OkraNGS_c2481/f1p1/5281	i2_LQ_OkraNGS_c12085/f1p14/2136	i5_LQ_OkraNGS_c3107/f1p6/5054	i2_LQ_OkraNGS_c35134/f1p71/2766	i1_LQ_OkraNGS_c5491/f2p3/1552
ko00920	Metabolism; Energy metabolism; Sulfur metabolism	119	i1_LQ_OkraNGS_c25018/f1p0/1791	i1_LQ_OkraNGS_c37371/f1p0/1758	i2_LQ_OkraNGS_c49473/f1p4/2827	i2_LQ_OkraNGS_c83700/f1p1/2707	i2_LQ_OkraNGS_c84416/f1p11/2647	i2_LQ_OkraNGS_c19573/f1p0/2146	i1_HQ_OkraNGS_c825/f12p0/1935	i1_LQ_OkraNGS_c10770/f1p8/1736	i1_LQ_OkraNGS_c36713/f1p262/1799	i1_HQ_OkraNGS_c30799/f3p0/1341	i1_HQ_OkraNGS_c1459/f6p5/1872	i1_LQ_OkraNGS_c2141/f4p0/1759	i3_LQ_OkraNGS_c28655/f1p5/3049	i1_LQ_OkraNGS_c23720/f1p0/1462	i2_LQ_OkraNGS_c8417/f1p0/2217	i1_LQ_OkraNGS_c24015/f1p6/1761	i1_LQ_OkraNGS_c6266/f1p0/1948	i1_LQ_OkraNGS_c23680/f1p0/1734	i3_LQ_OkraNGS_c25337/f1p0/3141	i3_LQ_OkraNGS_c6873/f1p0/3075	i2_LQ_OkraNGS_c82089/f1p11/2154	i2_LQ_OkraNGS_c93651/f1p11/2195	i2_LQ_OkraNGS_c56716/f1p6/2449	i2_HQ_OkraNGS_c22893/f5p59/2047	i2_LQ_OkraNGS_c55065/f1p1/2398	i3_LQ_OkraNGS_c5616/f1p13/3240	i2_LQ_OkraNGS_c85962/f1p5/2533	i1_LQ_OkraNGS_c38014/f1p4/1957	i3_LQ_OkraNGS_c6841/f1p5/4004	i2_LQ_OkraNGS_c68049/f1p34/2331	i3_LQ_OkraNGS_c6888/f1p22/3157	i2_LQ_OkraNGS_c18265/f1p9/2618	i1_LQ_OkraNGS_c38978/f1p5/1811	i3_LQ_OkraNGS_c14374/f1p4/3151	i2_LQ_OkraNGS_c4935/f1p0/2262	i2_LQ_OkraNGS_c68085/f1p59/2092	i1_LQ_OkraNGS_c3852/f1p9/1868	i1_LQ_OkraNGS_c13763/f1p8/1880	i2_LQ_OkraNGS_c41309/f1p56/2193	i2_LQ_OkraNGS_c55476/f1p8/2187	i1_LQ_OkraNGS_c24992/f1p0/1994	i1_LQ_OkraNGS_c3025/f1p3/1791	i2_LQ_OkraNGS_c66525/f3p6/2540	i2_LQ_OkraNGS_c68260/f1p46/2296	i2_LQ_OkraNGS_c49321/f1p38/2242	i1_LQ_OkraNGS_c20159/f1p1/1807	i1_LQ_OkraNGS_c21628/f1p3/1908
ko00940	Metabolism; Biosynthesis of other secondary metabolites; Phenylpropanoid biosynthesis	338	i2_LQ_OkraNGS_c71093/f1p12/2380	i1_LQ_OkraNGS_c8556/f1p0/1744	i2_LQ_OkraNGS_c56258/f1p42/2666	i2_LQ_OkraNGS_c7098/f1p1/2164	i1_LQ_OkraNGS_c33435/f1p6/1387	i1_LQ_OkraNGS_c23835/f1p4/1554	i2_LQ_OkraNGS_c13357/f1p32/2350	i2_LQ_OkraNGS_c50461/f1p1/2271	i2_LQ_OkraNGS_c37325/f1p34/2481	i1_HQ_OkraNGS_c15667/f2p12/1506	i1_LQ_OkraNGS_c4950/f1p47/1735	i2_LQ_OkraNGS_c82801/f1p51/2680	i2_LQ_OkraNGS_c12588/f1p13/2174	i2_LQ_OkraNGS_c64000/f1p2/2739	i1_LQ_OkraNGS_c31974/f1p0/1307	i1_LQ_OkraNGS_c40821/f1p467/1267	i2_LQ_OkraNGS_c13036/f1p0/2573	i2_LQ_OkraNGS_c84401/f1p4/2305	i2_LQ_OkraNGS_c49819/f1p1/2194	i1_LQ_OkraNGS_c28157/f1p0/1864	i1_LQ_OkraNGS_c21824/f1p34/1974	i1_LQ_OkraNGS_c3352/f2p3/1738	i1_LQ_OkraNGS_c33151/f1p0/1244	i2_LQ_OkraNGS_c33479/f1p17/2381	i2_LQ_OkraNGS_c66019/f1p1/2450	i1_LQ_OkraNGS_c15176/f1p8/1344	i2_LQ_OkraNGS_c21352/f1p5/2327	i2_LQ_OkraNGS_c36406/f1p66/2739	i2_LQ_OkraNGS_c48442/f1p19/2736	i2_LQ_OkraNGS_c69782/f1p1/2303	i2_LQ_OkraNGS_c56537/f1p7/2375	i1_LQ_OkraNGS_c12790/f1p0/2000	i2_LQ_OkraNGS_c7903/f1p16/2546	i2_LQ_OkraNGS_c70966/f1p5/2127	i2_LQ_OkraNGS_c88449/f1p7/2056	i1_LQ_OkraNGS_c37756/f1p8/1570	i2_LQ_OkraNGS_c84965/f1p5/2660	i2_LQ_OkraNGS_c39765/f2p4/2655	i2_LQ_OkraNGS_c89710/f1p2/2025	i1_LQ_OkraNGS_c25245/f1p34/1990	i1_LQ_OkraNGS_c1148/f9p19/1775	i1_LQ_OkraNGS_c29522/f1p0/1976	i2_LQ_OkraNGS_c17853/f2p21/2349	i1_HQ_OkraNGS_c9260/f3p7/1779	i1_LQ_OkraNGS_c22058/f1p5/1573	i2_LQ_OkraNGS_c81376/f1p7/2027	i1_HQ_OkraNGS_c20270/f2p9/1665
ko00941	Metabolism; Biosynthesis of other secondary metabolites; Flavonoid biosynthesis	69	i1_HQ_OkraNGS_c9260/f3p7/1779	i2_LQ_OkraNGS_c71143/f1p6/2238	i1_LQ_OkraNGS_c22058/f1p5/1573	i1_LQ_OkraNGS_c12647/f1p0/1760	i1_LQ_OkraNGS_c1148/f9p19/1775	i1_LQ_OkraNGS_c37631/f1p5/1644	i2_HQ_OkraNGS_c12540/f3p7/2224	i1_LQ_OkraNGS_c7210/f1p1/1489	i1_LQ_OkraNGS_c35143/f1p9/1498	i1_LQ_OkraNGS_c7322/f1p0/1732	i1_LQ_OkraNGS_c18784/f2p16/1696	i1_LQ_OkraNGS_c26303/f1p6/1765	i1_LQ_OkraNGS_c23546/f1p0/1609	i0_LQ_OkraNGS_c2044/f1p13/290	i1_LQ_OkraNGS_c6843/f1p11/1956	i2_LQ_OkraNGS_c88449/f1p7/2056	i3_LQ_OkraNGS_c25343/f1p19/3267	i1_HQ_OkraNGS_c2332/f4p3/1749	i1_HQ_OkraNGS_c1754/f2p27/1578	i1_LQ_OkraNGS_c21824/f1p34/1974	i1_LQ_OkraNGS_c20936/f1p0/1700	i2_HQ_OkraNGS_c25563/f2p8/2620	i1_LQ_OkraNGS_c12689/f1p0/1753	i1_LQ_OkraNGS_c19831/f1p6/1829	i1_HQ_OkraNGS_c1986/f7p3/1741	i1_LQ_OkraNGS_c16762/f1p0/1151	i2_LQ_OkraNGS_c39324/f1p8/2521	i1_LQ_OkraNGS_c23835/f1p4/1554	i1_HQ_OkraNGS_c9598/f2p4/1625	i1_LQ_OkraNGS_c8556/f1p0/1744	i1_HQ_OkraNGS_c15656/f3p0/1539	i2_LQ_OkraNGS_c58178/f1p15/2085	i1_LQ_OkraNGS_c28512/f1p7/1504	i1_LQ_OkraNGS_c42237/f16p3/1801	i1_LQ_OkraNGS_c1697/f10p0/1779	i2_LQ_OkraNGS_c74191/f1p12/2007	i1_LQ_OkraNGS_c24311/f1p13/1792	i1_HQ_OkraNGS_c15667/f2p12/1506	i1_LQ_OkraNGS_c4950/f1p47/1735	i1_LQ_OkraNGS_c37774/f1p1/1683	i1_LQ_OkraNGS_c16758/f1p0/1385	i1_LQ_OkraNGS_c20224/f1p0/1879	i1_LQ_OkraNGS_c11085/f1p7/1505	i1_LQ_OkraNGS_c6274/f1p1/1874	i1_LQ_OkraNGS_c20157/f1p9/1866	i1_LQ_OkraNGS_c38349/f1p0/1733	i2_HQ_OkraNGS_c35147/f2p7/2491
ko00944	Metabolism; Biosynthesis of other secondary metabolites; Flavone and flavonol biosynthesis	2	i1_LQ_OkraNGS_c6274/f1p1/1874	i1_LQ_OkraNGS_c38268/f1p0/1721
ko00945	Metabolism; Biosynthesis of other secondary metabolites; Stilbenoid, diarylheptanoid and gingerol biosynthesis	67	i1_LQ_OkraNGS_c30325/f1p0/1681	i2_LQ_OkraNGS_c63424/f1p7/2516	i2_LQ_OkraNGS_c79042/f1p0/2207	i1_LQ_OkraNGS_c12297/f1p0/1895	i0_LQ_OkraNGS_c351/f1p0/944	i1_LQ_OkraNGS_c5662/f2p3/1475	i2_LQ_OkraNGS_c68534/f1p7/2441	i1_LQ_OkraNGS_c23275/f1p7/1609	i1_LQ_OkraNGS_c28167/f1p10/1697	i2_LQ_OkraNGS_c62547/f1p15/2630	i2_LQ_OkraNGS_c3118/f2p7/2353	i1_LQ_OkraNGS_c38649/f1p0/1649	i1_LQ_OkraNGS_c16392/f1p0/1463	i1_LQ_OkraNGS_c5300/f1p0/1643	i1_LQ_OkraNGS_c26093/f1p0/1744	i3_LQ_OkraNGS_c19566/f1p3/3044	i1_LQ_OkraNGS_c20224/f1p0/1879	i1_LQ_OkraNGS_c20157/f1p9/1866	i1_LQ_OkraNGS_c38349/f1p0/1733	i2_LQ_OkraNGS_c71086/f1p0/2370	i1_LQ_OkraNGS_c11085/f1p7/1505	i1_LQ_OkraNGS_c31768/f1p0/1384	i1_LQ_OkraNGS_c9363/f1p0/1761	i2_HQ_OkraNGS_c35147/f2p7/2491	i1_LQ_OkraNGS_c10128/f1p9/1820	i1_LQ_OkraNGS_c13408/f1p10/1833	i2_LQ_OkraNGS_c82651/f1p2/2408	i1_LQ_OkraNGS_c11334/f1p3/1706	i1_LQ_OkraNGS_c21824/f1p34/1974	i1_LQ_OkraNGS_c20936/f1p0/1700	i2_HQ_OkraNGS_c25563/f2p8/2620	i3_LQ_OkraNGS_c25343/f1p19/3267	i1_HQ_OkraNGS_c1754/f2p27/1578	i1_HQ_OkraNGS_c2332/f4p3/1749	i1_LQ_OkraNGS_c12689/f1p0/1753	i1_LQ_OkraNGS_c19831/f1p6/1829	i1_HQ_OkraNGS_c9598/f2p4/1625	i1_LQ_OkraNGS_c8556/f1p0/1744	i1_HQ_OkraNGS_c15656/f3p0/1539	i1_LQ_OkraNGS_c16762/f1p0/1151	i1_HQ_OkraNGS_c1986/f7p3/1741	i2_LQ_OkraNGS_c39324/f1p8/2521	i1_LQ_OkraNGS_c23835/f1p4/1554	i1_LQ_OkraNGS_c4950/f1p47/1735	i1_HQ_OkraNGS_c15667/f2p12/1506	i1_LQ_OkraNGS_c37774/f1p1/1683	i2_LQ_OkraNGS_c58178/f1p15/2085
ko00950	Metabolism; Biosynthesis of other secondary metabolites; Isoquinoline alkaloid biosynthesis	103	i2_HQ_OkraNGS_c57816/f2p3/2036	i2_LQ_OkraNGS_c52935/f1p2/2665	i2_LQ_OkraNGS_c83031/f1p14/2158	i3_LQ_OkraNGS_c15314/f1p0/3090	i1_LQ_OkraNGS_c4328/f1p0/1902	i1_LQ_OkraNGS_c5644/f3p0/1952	i1_LQ_OkraNGS_c8769/f1p0/1940	i2_LQ_OkraNGS_c44868/f1p1/2073	i2_LQ_OkraNGS_c84849/f1p14/2136	i2_LQ_OkraNGS_c22744/f1p1/2853	i1_LQ_OkraNGS_c3364/f1p0/1719	i1_LQ_OkraNGS_c37601/f1p3/1550	i2_LQ_OkraNGS_c81940/f1p1/2498	i1_LQ_OkraNGS_c26318/f1p4/1729	i2_LQ_OkraNGS_c26544/f1p7/2464	i2_LQ_OkraNGS_c24526/f1p1/2175	i2_LQ_OkraNGS_c50875/f1p2/2542	i2_LQ_OkraNGS_c15498/f1p3/2025	i1_LQ_OkraNGS_c37350/f1p0/2008	i2_LQ_OkraNGS_c27467/f1p1/2446	i2_HQ_OkraNGS_c10577/f4p1/2202	i2_LQ_OkraNGS_c47828/f1p0/2155	i2_LQ_OkraNGS_c23979/f1p1/2654	i2_LQ_OkraNGS_c2647/f1p3/2296	i2_LQ_OkraNGS_c19288/f1p1/2314	i2_LQ_OkraNGS_c21015/f1p1/2405	i2_LQ_OkraNGS_c19213/f1p14/2830	i3_LQ_OkraNGS_c13815/f1p0/3479	i2_HQ_OkraNGS_c4666/f6p8/2810	i2_LQ_OkraNGS_c53180/f1p1/2979	i2_HQ_OkraNGS_c57781/f2p19/2074	i2_HQ_OkraNGS_c99443/f3p0/2058	i2_LQ_OkraNGS_c68668/f1p3/2456	i3_LQ_OkraNGS_c20239/f1p0/3206	i1_HQ_OkraNGS_c1938/f3p6/1574	i2_LQ_OkraNGS_c88622/f1p15/2069	i1_LQ_OkraNGS_c10622/f2p16/1839	i2_LQ_OkraNGS_c6558/f1p17/2133	i1_LQ_OkraNGS_c36991/f1p10/1574	i1_LQ_OkraNGS_c22048/f1p4/2020	i1_LQ_OkraNGS_c14565/f1p7/1924	i2_LQ_OkraNGS_c50387/f1p3/2356	i2_LQ_OkraNGS_c52138/f1p5/2355	i2_LQ_OkraNGS_c102253/f1p14/2026	i2_LQ_OkraNGS_c15547/f1p2/2083	i1_LQ_OkraNGS_c3737/f1p12/1906	i2_LQ_OkraNGS_c4977/f1p6/2627
ko00960	Metabolism; Biosynthesis of other secondary metabolites; Tropane, piperidine and pyridine alkaloid biosynthesis	71	i2_LQ_OkraNGS_c20753/f2p6/2612	i1_LQ_OkraNGS_c39318/f1p9/1764	i1_LQ_OkraNGS_c8298/f1p17/1512	i1_LQ_OkraNGS_c22892/f1p0/1550	i1_LQ_OkraNGS_c5163/f1p3/1590	i2_LQ_OkraNGS_c10445/f1p3/2194	i2_LQ_OkraNGS_c11701/f1p3/2863	i1_LQ_OkraNGS_c22782/f1p0/1564	i3_LQ_OkraNGS_c8649/f1p11/3483	i2_LQ_OkraNGS_c4586/f1p7/2750	i2_LQ_OkraNGS_c21186/f1p2/2486	i3_LQ_OkraNGS_c18986/f1p4/3732	i2_LQ_OkraNGS_c6095/f1p4/2597	i3_LQ_OkraNGS_c11116/f1p19/3463	i2_LQ_OkraNGS_c2867/f1p7/2803	i2_LQ_OkraNGS_c100112/f1p6/2463	i2_LQ_OkraNGS_c49860/f1p5/2759	i2_HQ_OkraNGS_c41481/f2p7/2775	i3_LQ_OkraNGS_c12885/f1p0/3635	i2_LQ_OkraNGS_c69479/f1p1/2413	i2_LQ_OkraNGS_c37666/f1p3/2223	i2_LQ_OkraNGS_c82366/f1p1/2603	i2_LQ_OkraNGS_c49514/f1p3/2430	i2_LQ_OkraNGS_c28232/f1p7/2110	i2_HQ_OkraNGS_c32467/f9p2/2688	i1_LQ_OkraNGS_c27567/f1p2/1917	i2_LQ_OkraNGS_c64670/f1p7/2150	i2_LQ_OkraNGS_c8866/f1p4/2759	i2_LQ_OkraNGS_c38056/f1p1/2615	i0_LQ_OkraNGS_c1877/f1p0/525	i2_LQ_OkraNGS_c37675/f1p1/2818	i2_LQ_OkraNGS_c34189/f1p1/2327	i1_LQ_OkraNGS_c9384/f1p3/1722	i2_LQ_OkraNGS_c69725/f1p6/2959	i2_HQ_OkraNGS_c98680/f57p8/3001	i1_LQ_OkraNGS_c9370/f1p0/1664	i1_LQ_OkraNGS_c9085/f1p20/1753	i1_LQ_OkraNGS_c13255/f1p0/1989	i2_LQ_OkraNGS_c74980/f3p9/2664	i2_LQ_OkraNGS_c71596/f1p1/2518	i2_LQ_OkraNGS_c33142/f1p3/2932	i2_LQ_OkraNGS_c4977/f1p6/2627	i2_LQ_OkraNGS_c15547/f1p2/2083	i2_LQ_OkraNGS_c50387/f1p3/2356	i2_LQ_OkraNGS_c52138/f1p5/2355	i1_LQ_OkraNGS_c14565/f1p7/1924	i1_LQ_OkraNGS_c22048/f1p4/2020
ko00965	Metabolism; Biosynthesis of other secondary metabolites; Betalain biosynthesis	2	i1_LQ_OkraNGS_c47300/f1p0/1085	i1_LQ_OkraNGS_c47682/f1p4/1047
ko00970	Genetic Information Processing; Translation; Aminoacyl-tRNA biosynthesis	289	i1_LQ_OkraNGS_c36394/f1p17/1814	i1_HQ_OkraNGS_c2356/f2p43/1950	i3_HQ_OkraNGS_c2047/f5p6/3689	i3_HQ_OkraNGS_c6265/f2p0/3318	i2_LQ_OkraNGS_c23023/f1p3/2486	i3_HQ_OkraNGS_c2091/f6p0/3479	i3_LQ_OkraNGS_c5732/f1p32/3486	i2_LQ_OkraNGS_c63494/f1p2/2203	i3_LQ_OkraNGS_c23225/f1p6/3511	i2_HQ_OkraNGS_c20174/f2p11/2565	i3_LQ_OkraNGS_c7754/f1p17/3557	i3_LQ_OkraNGS_c15662/f1p0/3083	i1_LQ_OkraNGS_c48030/f1p3/1005	i1_LQ_OkraNGS_c6217/f1p7/1641	i3_LQ_OkraNGS_c21387/f1p5/3479	i2_LQ_OkraNGS_c90074/f1p1/2036	i2_LQ_OkraNGS_c81428/f1p13/2521	i2_LQ_OkraNGS_c35913/f1p1/2117	i2_LQ_OkraNGS_c67782/f1p10/2510	i2_LQ_OkraNGS_c8139/f1p10/2179	i1_LQ_OkraNGS_c28022/f1p0/1908	i3_LQ_OkraNGS_c5610/f2p18/3198	i2_LQ_OkraNGS_c82908/f1p13/2602	i2_LQ_OkraNGS_c21104/f1p1/2297	i2_LQ_OkraNGS_c69801/f1p10/2979	i3_LQ_OkraNGS_c25485/f1p0/3209	i2_LQ_OkraNGS_c85425/f1p2/2198	i2_LQ_OkraNGS_c53885/f1p7/2477	i1_LQ_OkraNGS_c37499/f1p22/1951	i3_LQ_OkraNGS_c20266/f1p0/3305	i2_LQ_OkraNGS_c48465/f1p11/2115	i2_LQ_OkraNGS_c85895/f1p7/2427	i3_LQ_OkraNGS_c9120/f1p0/3236	i4_LQ_OkraNGS_c7010/f1p4/4033	i1_LQ_OkraNGS_c6894/f1p7/1975	i3_LQ_OkraNGS_c6184/f1p0/3589	i2_LQ_OkraNGS_c85375/f1p10/2721	i1_HQ_OkraNGS_c15845/f2p0/1875	i3_LQ_OkraNGS_c8953/f1p2/3096	i2_LQ_OkraNGS_c39736/f1p2/2612	i1_LQ_OkraNGS_c8158/f1p2/1935	i3_LQ_OkraNGS_c22714/f1p0/3597	i2_HQ_OkraNGS_c98775/f12p4/2696	i2_LQ_OkraNGS_c79424/f1p2/2796	i4_LQ_OkraNGS_c1543/f1p11/4734	i3_HQ_OkraNGS_c841/f11p12/3974	i3_HQ_OkraNGS_c17407/f2p0/3296
ko00981	Metabolism; Metabolism of terpenoids and polyketides; Insect hormone biosynthesis	62	i1_LQ_OkraNGS_c30167/f1p0/1761	i1_LQ_OkraNGS_c9693/f1p0/1726	i3_LQ_OkraNGS_c7832/f1p0/3746	i3_LQ_OkraNGS_c16054/f1p0/3080	i1_LQ_OkraNGS_c19310/f1p9/1681	i3_LQ_OkraNGS_c4553/f1p0/3721	i1_LQ_OkraNGS_c36623/f1p16/1741	i1_LQ_OkraNGS_c29979/f1p0/2018	i1_LQ_OkraNGS_c27504/f1p1/2040	i1_LQ_OkraNGS_c3091/f1p0/1971	i1_LQ_OkraNGS_c21092/f1p0/1985	i1_LQ_OkraNGS_c7467/f1p0/1922	i1_LQ_OkraNGS_c38908/f1p6/1802	i2_LQ_OkraNGS_c70237/f1p2/2865	i2_LQ_OkraNGS_c15398/f1p2/2032	i2_LQ_OkraNGS_c102599/f1p2/1964	i2_LQ_OkraNGS_c26448/f1p2/2337	i1_LQ_OkraNGS_c37614/f1p10/1979	i1_HQ_OkraNGS_c18436/f2p2/1891	i1_LQ_OkraNGS_c6685/f1p10/2027	i3_LQ_OkraNGS_c4196/f1p4/3581	i1_HQ_OkraNGS_c14701/f3p0/1956	i2_LQ_OkraNGS_c33639/f1p3/2664	i2_LQ_OkraNGS_c2564/f1p7/2053	i3_LQ_OkraNGS_c5688/f1p17/3385	i2_LQ_OkraNGS_c80395/f1p3/2129	i3_LQ_OkraNGS_c4898/f1p0/3846	i1_LQ_OkraNGS_c4257/f1p2/1923	i2_LQ_OkraNGS_c44520/f1p2/1912	i1_LQ_OkraNGS_c32817/f1p3/1336	i2_LQ_OkraNGS_c84820/f1p2/2836	i2_LQ_OkraNGS_c64129/f1p7/2735	i2_LQ_OkraNGS_c18380/f1p6/2157	i2_LQ_OkraNGS_c18417/f1p1/2395	i2_LQ_OkraNGS_c9890/f1p0/2728	i1_LQ_OkraNGS_c18781/f2p9/1918	i3_LQ_OkraNGS_c3087/f1p18/3734	i2_LQ_OkraNGS_c47367/f1p9/2124	i2_LQ_OkraNGS_c3262/f1p8/2240	i1_LQ_OkraNGS_c27901/f1p0/1864	i2_LQ_OkraNGS_c5615/f1p1/2862	i2_LQ_OkraNGS_c26736/f1p7/2464	i2_LQ_OkraNGS_c65669/f1p0/2767	i2_LQ_OkraNGS_c31487/f4p8/2041	i2_LQ_OkraNGS_c60928/f4p8/2067	i2_LQ_OkraNGS_c19392/f1p8/2061	i2_LQ_OkraNGS_c49721/f1p3/2075
ko01040	Metabolism; Lipid metabolism; Biosynthesis of unsaturated fatty acids	94	i1_HQ_OkraNGS_c28632/f2p4/1666	i2_LQ_OkraNGS_c68343/f1p6/2821	i2_LQ_OkraNGS_c48759/f1p0/2241	i2_LQ_OkraNGS_c79200/f1p13/2523	i2_HQ_OkraNGS_c27529/f2p14/2753	i2_LQ_OkraNGS_c23902/f1p13/2023	i2_LQ_OkraNGS_c49644/f1p9/2604	i2_LQ_OkraNGS_c85039/f1p1/2722	i2_LQ_OkraNGS_c35102/f1p1/2242	i2_LQ_OkraNGS_c2017/f6p14/2438	i2_LQ_OkraNGS_c90711/f1p0/2065	i3_LQ_OkraNGS_c14176/f1p2/3371	i2_LQ_OkraNGS_c11566/f1p1/3002	i1_LQ_OkraNGS_c21460/f1p0/1809	i2_LQ_OkraNGS_c63114/f1p0/2159	i1_LQ_OkraNGS_c14116/f1p3/1995	i0_LQ_OkraNGS_c335/f1p0/885	i2_LQ_OkraNGS_c53692/f1p7/2382	i2_LQ_OkraNGS_c10666/f1p9/2259	i1_LQ_OkraNGS_c13150/f1p0/1634	i3_LQ_OkraNGS_c19608/f1p8/3924	i2_LQ_OkraNGS_c34418/f2p12/2507	i2_LQ_OkraNGS_c1454/f8p8/2258	i1_LQ_OkraNGS_c5521/f1p6/1616	i2_LQ_OkraNGS_c65701/f1p15/2389	i1_LQ_OkraNGS_c22280/f1p0/1957	i2_LQ_OkraNGS_c6737/f4p14/2289	i1_HQ_OkraNGS_c1224/f6p0/1737	i1_LQ_OkraNGS_c10818/f1p1/1510	i1_LQ_OkraNGS_c32548/f1p0/1366	i1_LQ_OkraNGS_c15388/f1p0/1318	i1_LQ_OkraNGS_c28934/f1p0/1624	i1_LQ_OkraNGS_c13721/f1p1/1766	i3_LQ_OkraNGS_c9964/f1p9/3302	i1_HQ_OkraNGS_c20118/f2p11/1780	i3_LQ_OkraNGS_c15475/f1p0/3081	i2_HQ_OkraNGS_c9960/f2p17/2478	i2_LQ_OkraNGS_c50735/f1p13/2783	i1_LQ_OkraNGS_c25278/f1p3/1702	i2_LQ_OkraNGS_c68887/f1p5/2943	i2_LQ_OkraNGS_c62401/f1p9/2400	i2_LQ_OkraNGS_c56468/f1p4/2398	i2_LQ_OkraNGS_c80558/f1p2/2290	i1_LQ_OkraNGS_c36859/f1p0/1531	i1_LQ_OkraNGS_c16465/f1p0/1426	i2_HQ_OkraNGS_c40892/f2p7/2350	i2_LQ_OkraNGS_c13927/f1p3/2916
ko01051	Metabolism; Metabolism of terpenoids and polyketides; Biosynthesis of ansamycins	52	i2_LQ_OkraNGS_c95321/f1p65/2555	i3_LQ_OkraNGS_c14107/f1p12/3079	i2_LQ_OkraNGS_c96248/f1p86/2569	i2_LQ_OkraNGS_c40265/f1p19/2692	i2_HQ_OkraNGS_c25486/f2p58/2658	i2_LQ_OkraNGS_c51626/f1p51/2716	i3_LQ_OkraNGS_c5153/f1p4/3161	i3_LQ_OkraNGS_c19606/f1p2/3110	i2_LQ_OkraNGS_c41724/f1p55/2650	i2_LQ_OkraNGS_c7508/f1p7/2557	i5_LQ_OkraNGS_c2686/f1p6/5669	i2_LQ_OkraNGS_c79973/f1p13/2457	i2_LQ_OkraNGS_c49200/f1p50/2549	i2_LQ_OkraNGS_c32598/f1p13/2795	i2_HQ_OkraNGS_c62731/f3p29/2835	i2_LQ_OkraNGS_c41403/f1p3/2804	i3_LQ_OkraNGS_c2888/f1p0/3067	i2_HQ_OkraNGS_c24716/f2p46/2694	i2_LQ_OkraNGS_c26291/f2p76/2486	i2_LQ_OkraNGS_c37296/f1p17/2567	i2_LQ_OkraNGS_c83681/f1p40/2528	i3_LQ_OkraNGS_c27007/f1p5/3072	i1_LQ_OkraNGS_c34919/f1p3/1794	i2_LQ_OkraNGS_c52768/f1p41/2340	i2_LQ_OkraNGS_c26925/f1p49/2708	i2_HQ_OkraNGS_c99575/f143p27/2555	i2_LQ_OkraNGS_c86089/f1p21/2409	i2_LQ_OkraNGS_c35417/f1p24/2495	i2_LQ_OkraNGS_c34880/f1p202/2919	i2_LQ_OkraNGS_c82001/f1p58/2687	i2_HQ_OkraNGS_c98759/f141p10/2701	i5_LQ_OkraNGS_c3061/f1p45/5012	i2_HQ_OkraNGS_c62098/f7p30/2585	i3_LQ_OkraNGS_c25150/f1p4/3741	i3_LQ_OkraNGS_c4416/f1p0/3334	i2_HQ_OkraNGS_c27761/f6p12/2701	i2_LQ_OkraNGS_c68577/f1p20/2563	i2_LQ_OkraNGS_c56908/f1p45/2696	i2_LQ_OkraNGS_c12415/f1p29/2631	i2_LQ_OkraNGS_c85712/f1p25/2274	i2_LQ_OkraNGS_c52876/f1p22/2543	i2_LQ_OkraNGS_c47546/f1p45/2495	i2_LQ_OkraNGS_c27299/f1p38/2767	i3_LQ_OkraNGS_c2517/f1p17/3560	i2_LQ_OkraNGS_c85490/f1p58/2531	i3_LQ_OkraNGS_c5913/f1p0/3365	i2_LQ_OkraNGS_c81022/f1p16/2567
ko01053	Metabolism; Metabolism of terpenoids and polyketides; Biosynthesis of siderophore group nonribosomal peptides	1	i2_LQ_OkraNGS_c102103/f1p0/2025
ko01200	Metabolism; Global and overview maps; Carbon metabolism	1827	i3_LQ_OkraNGS_c20776/f1p0/3299	i1_LQ_OkraNGS_c41831/f1p36/1131	i1_LQ_OkraNGS_c24672/f1p16/1446	i3_LQ_OkraNGS_c20551/f1p0/3141	i3_LQ_OkraNGS_c14337/f1p6/3691	i3_LQ_OkraNGS_c14107/f1p12/3079	i2_LQ_OkraNGS_c40265/f1p19/2692	i2_HQ_OkraNGS_c25486/f2p58/2658	i1_HQ_OkraNGS_c1909/f4p8/1989	i2_LQ_OkraNGS_c37740/f1p1/2300	i2_LQ_OkraNGS_c37296/f1p17/2567	i2_LQ_OkraNGS_c26291/f2p76/2486	i1_LQ_OkraNGS_c16713/f1p0/1405	i2_LQ_OkraNGS_c9291/f1p2/2643	i1_LQ_OkraNGS_c8881/f1p20/1907	i1_LQ_OkraNGS_c38266/f1p0/1547	i2_HQ_OkraNGS_c7471/f2p5/2274	i2_LQ_OkraNGS_c41517/f1p2/2134	i2_LQ_OkraNGS_c65566/f1p9/2383	i0_LQ_OkraNGS_c454/f1p36/649	i1_LQ_OkraNGS_c4627/f1p0/1730	i2_LQ_OkraNGS_c13414/f1p7/2328	i2_LQ_OkraNGS_c27952/f1p21/2575	i1_LQ_OkraNGS_c39391/f1p1/1868	i1_LQ_OkraNGS_c13106/f1p15/1820	i2_LQ_OkraNGS_c83697/f1p3/2594	i1_LQ_OkraNGS_c16060/f1p4/1457	i1_HQ_OkraNGS_c7154/f3p0/1897	i3_LQ_OkraNGS_c24268/f1p0/3281	i1_LQ_OkraNGS_c23249/f1p0/1778	i2_LQ_OkraNGS_c34880/f1p202/2919	i2_LQ_OkraNGS_c14850/f1p35/2264	i2_LQ_OkraNGS_c79862/f1p23/2404	i2_HQ_OkraNGS_c91111/f7p3/2373	i1_HQ_OkraNGS_c1687/f2p3/1584	i2_LQ_OkraNGS_c63788/f1p7/2112	i2_LQ_OkraNGS_c36344/f1p7/1961	i2_LQ_OkraNGS_c37137/f1p1/2142	i1_HQ_OkraNGS_c18250/f2p0/1771	i1_LQ_OkraNGS_c12821/f2p5/1830	i1_LQ_OkraNGS_c23200/f1p0/1748	i1_LQ_OkraNGS_c23281/f1p15/1793	i3_LQ_OkraNGS_c6815/f1p0/3712	i2_LQ_OkraNGS_c81320/f1p4/2957	i1_LQ_OkraNGS_c31218/f1p0/1336	i2_LQ_OkraNGS_c20710/f1p11/2319	i0_LQ_OkraNGS_c1350/f1p3/778
ko01210	Metabolism; Global and overview maps; 2-Oxocarboxylic acid metabolism	268	i2_LQ_OkraNGS_c12129/f1p16/2727	i2_LQ_OkraNGS_c48297/f1p18/2462	i1_LQ_OkraNGS_c2717/f1p0/1831	i1_HQ_OkraNGS_c5864/f4p0/1827	i1_LQ_OkraNGS_c31793/f1p0/1303	i3_LQ_OkraNGS_c22718/f1p7/3091	i1_LQ_OkraNGS_c9853/f1p3/1916	i2_LQ_OkraNGS_c90776/f1p11/2153	i3_LQ_OkraNGS_c12025/f1p4/3157	i2_LQ_OkraNGS_c47372/f1p1/2276	i2_LQ_OkraNGS_c64518/f1p0/2130	i2_LQ_OkraNGS_c15961/f1p39/2037	i2_LQ_OkraNGS_c15833/f1p36/1931	i1_LQ_OkraNGS_c13120/f1p4/1903	i1_LQ_OkraNGS_c24170/f1p4/1979	i2_LQ_OkraNGS_c26850/f1p17/2712	i2_LQ_OkraNGS_c49514/f1p3/2430	i1_LQ_OkraNGS_c35885/f1p12/1815	i2_LQ_OkraNGS_c1812/f2p13/2200	i1_LQ_OkraNGS_c27567/f1p2/1917	i3_LQ_OkraNGS_c9138/f1p5/3210	i2_LQ_OkraNGS_c93450/f1p20/2481	i2_LQ_OkraNGS_c42388/f1p5/2167	i2_LQ_OkraNGS_c93956/f1p12/2185	i1_LQ_OkraNGS_c14394/f2p8/1843	i2_LQ_OkraNGS_c69478/f1p5/2118	i1_LQ_OkraNGS_c11991/f1p0/1995	i1_LQ_OkraNGS_c38521/f1p17/1724	i2_HQ_OkraNGS_c96594/f2p10/2163	i1_LQ_OkraNGS_c29486/f1p16/1828	i1_LQ_OkraNGS_c9085/f1p20/1753	i4_LQ_OkraNGS_c2871/f1p15/4157	i2_LQ_OkraNGS_c56686/f1p13/2998	i1_LQ_OkraNGS_c4287/f1p0/1935	i2_LQ_OkraNGS_c80402/f1p24/3043	i3_LQ_OkraNGS_c3037/f1p4/3924	i2_LQ_OkraNGS_c33977/f1p3/1951	i2_LQ_OkraNGS_c25088/f1p3/2173	i1_LQ_OkraNGS_c14463/f1p2/1615	i1_LQ_OkraNGS_c5009/f1p11/1913	i1_LQ_OkraNGS_c27613/f2p0/2027	i2_LQ_OkraNGS_c68770/f1p5/2429	i1_HQ_OkraNGS_c42532/f14p64/1856	i1_LQ_OkraNGS_c8262/f1p23/1616	i1_LQ_OkraNGS_c36223/f1p0/1721	i1_LQ_OkraNGS_c14565/f1p7/1924	i2_LQ_OkraNGS_c89395/f1p2/2024
ko01212	Metabolism; Global and overview maps; Fatty acid metabolism	314	i1_LQ_OkraNGS_c3993/f1p15/1950	i2_LQ_OkraNGS_c734/f20p5/2427	i2_LQ_OkraNGS_c65701/f1p15/2389	i2_LQ_OkraNGS_c37253/f1p11/2421	i4_LQ_OkraNGS_c6964/f1p0/4075	i1_LQ_OkraNGS_c32548/f1p0/1366	i1_LQ_OkraNGS_c7965/f2p10/1741	i1_LQ_OkraNGS_c28934/f1p0/1624	i2_HQ_OkraNGS_c67266/f3p2/2546	i1_LQ_OkraNGS_c25278/f1p3/1702	i2_LQ_OkraNGS_c50735/f1p13/2783	i1_LQ_OkraNGS_c29167/f1p0/1560	i2_LQ_OkraNGS_c86440/f1p7/2577	i3_LQ_OkraNGS_c6884/f1p1/4055	i2_LQ_OkraNGS_c52867/f1p16/2559	i2_HQ_OkraNGS_c1563/f2p1/2536	i1_LQ_OkraNGS_c29667/f1p0/1663	i2_LQ_OkraNGS_c10164/f1p8/2506	i2_LQ_OkraNGS_c8181/f2p4/2550	i2_HQ_OkraNGS_c27529/f2p14/2753	i1_LQ_OkraNGS_c25293/f1p47/1996	i1_LQ_OkraNGS_c36121/f1p5/1813	i2_HQ_OkraNGS_c2009/f11p16/2479	i2_LQ_OkraNGS_c23902/f1p13/2023	i2_LQ_OkraNGS_c42396/f1p2/2587	i1_LQ_OkraNGS_c34926/f1p2/1539	i2_LQ_OkraNGS_c2017/f6p14/2438	i2_LQ_OkraNGS_c33038/f1p13/2490	i1_HQ_OkraNGS_c20600/f2p7/1682	i2_HQ_OkraNGS_c28154/f4p9/2345	i2_LQ_OkraNGS_c11566/f1p1/3002	i1_LQ_OkraNGS_c21460/f1p0/1809	i2_LQ_OkraNGS_c13220/f1p5/2341	i2_LQ_OkraNGS_c5491/f1p3/2378	i1_LQ_OkraNGS_c6716/f1p473/1994	i2_LQ_OkraNGS_c38075/f1p0/2409	i2_LQ_OkraNGS_c35177/f1p7/2353	i2_LQ_OkraNGS_c69262/f1p11/2145	i1_LQ_OkraNGS_c10652/f1p8/1776	i2_LQ_OkraNGS_c83173/f1p14/2495	i2_LQ_OkraNGS_c67597/f1p15/2588	i2_LQ_OkraNGS_c82927/f1p4/2246	i1_LQ_OkraNGS_c7995/f1p186/1757	i2_LQ_OkraNGS_c23598/f1p8/2560	i2_LQ_OkraNGS_c34401/f1p15/2457	i2_LQ_OkraNGS_c70750/f1p0/2174	i2_LQ_OkraNGS_c49654/f1p5/2432
ko01220	Metabolism; Global and overview maps; Degradation of aromatic compounds	27	i1_LQ_OkraNGS_c8668/f1p0/1778	i1_LQ_OkraNGS_c33905/f2p0/1406	i1_LQ_OkraNGS_c15394/f1p0/1419	i1_HQ_OkraNGS_c18591/f2p14/1479	i2_LQ_OkraNGS_c25845/f1p0/2199	i1_LQ_OkraNGS_c1148/f9p19/1775	i1_LQ_OkraNGS_c30325/f1p0/1681	i1_LQ_OkraNGS_c21824/f1p34/1974	i3_LQ_OkraNGS_c25343/f1p19/3267	i1_HQ_OkraNGS_c9260/f3p7/1779	i1_LQ_OkraNGS_c5300/f1p0/1643	i1_LQ_OkraNGS_c4950/f1p47/1735	i2_LQ_OkraNGS_c47296/f1p0/2330	i2_LQ_OkraNGS_c74191/f1p12/2007	i1_LQ_OkraNGS_c1697/f10p0/1779	i1_LQ_OkraNGS_c31218/f1p0/1336	i2_LQ_OkraNGS_c58178/f1p15/2085	i1_LQ_OkraNGS_c26093/f1p0/1744	i1_LQ_OkraNGS_c37929/f1p0/1544	i1_LQ_OkraNGS_c42237/f16p3/1801	i1_LQ_OkraNGS_c23275/f1p7/1609	i1_LQ_OkraNGS_c31768/f1p0/1384	i1_LQ_OkraNGS_c36224/f1p9/1574	i1_LQ_OkraNGS_c10128/f1p9/1820	i1_LQ_OkraNGS_c26303/f1p6/1765	i1_LQ_OkraNGS_c38649/f1p0/1649	i2_LQ_OkraNGS_c62547/f1p15/2630
ko01230	Metabolism; Global and overview maps; Biosynthesis of amino acids	1179	i2_LQ_OkraNGS_c70082/f1p10/2227	i2_LQ_OkraNGS_c71160/f1p10/2271	i3_LQ_OkraNGS_c22162/f1p9/3225	i2_LQ_OkraNGS_c75237/f13p19/2650	i3_LQ_OkraNGS_c10262/f1p13/3206	i3_LQ_OkraNGS_c2616/f1p1/3633	i3_LQ_OkraNGS_c18723/f1p4/3452	i2_LQ_OkraNGS_c18630/f1p5/2379	i1_LQ_OkraNGS_c8582/f1p8/1913	i2_LQ_OkraNGS_c50911/f1p5/2599	i1_HQ_OkraNGS_c18769/f2p24/1807	i1_HQ_OkraNGS_c1871/f4p0/1581	i1_HQ_OkraNGS_c42543/f5p36/1426	i1_LQ_OkraNGS_c22909/f1p1/1948	i2_HQ_OkraNGS_c39006/f2p5/2138	i3_LQ_OkraNGS_c26318/f1p4/3054	i2_LQ_OkraNGS_c11216/f1p14/2757	i3_LQ_OkraNGS_c23552/f1p0/3862	i1_LQ_OkraNGS_c3913/f1p2/1956	i2_LQ_OkraNGS_c67518/f1p15/2331	i2_LQ_OkraNGS_c74179/f1p8/2043	i1_LQ_OkraNGS_c14247/f1p19/1901	i1_LQ_OkraNGS_c25310/f1p0/1825	i2_LQ_OkraNGS_c52405/f1p5/2637	i2_LQ_OkraNGS_c102471/f1p11/2009	i0_LQ_OkraNGS_c2004/f1p7/310	i3_LQ_OkraNGS_c6696/f1p0/3579	i1_LQ_OkraNGS_c20059/f1p8/1749	i2_LQ_OkraNGS_c5050/f1p34/2164	i2_LQ_OkraNGS_c9133/f1p23/2387	i2_LQ_OkraNGS_c34835/f1p10/2509	i2_LQ_OkraNGS_c12161/f2p0/2724	i1_LQ_OkraNGS_c25358/f1p48/1898	i2_LQ_OkraNGS_c19096/f2p64/2686	i1_HQ_OkraNGS_c42425/f3p22/1432	i1_LQ_OkraNGS_c22886/f1p5/1981	i2_LQ_OkraNGS_c52646/f1p22/2648	i2_LQ_OkraNGS_c102339/f1p1/1995	i1_HQ_OkraNGS_c26450/f2p33/1695	i3_LQ_OkraNGS_c4619/f1p0/3126	i1_HQ_OkraNGS_c1899/f2p8/1613	i2_LQ_OkraNGS_c44902/f1p3/1839	i2_LQ_OkraNGS_c74429/f1p3/2109	i1_HQ_OkraNGS_c30756/f4p0/1361	i1_LQ_OkraNGS_c25119/f1p3/1950	i2_LQ_OkraNGS_c22139/f1p2/2490	i2_LQ_OkraNGS_c102194/f1p3/2002
ko02010	Environmental Information Processing; Membrane transport; ABC transporters	266	i2_LQ_OkraNGS_c20645/f1p2/2608	i4_LQ_OkraNGS_c6941/f1p25/4210	i4_LQ_OkraNGS_c2822/f1p8/5045	i4_LQ_OkraNGS_c6568/f1p10/4519	i4_LQ_OkraNGS_c4685/f1p0/5045	i3_LQ_OkraNGS_c3499/f1p10/3075	i4_LQ_OkraNGS_c4037/f1p3/4813	i1_LQ_OkraNGS_c19560/f1p1/1877	i4_LQ_OkraNGS_c1521/f1p4/4513	i4_HQ_OkraNGS_c311/f5p0/4200	i4_LQ_OkraNGS_c4856/f1p372/4400	i4_LQ_OkraNGS_c5039/f1p0/4165	i5_LQ_OkraNGS_c3088/f1p0/5195	i4_LQ_OkraNGS_c5336/f1p0/4406	i2_LQ_OkraNGS_c38449/f1p3/2968	i4_LQ_OkraNGS_c3452/f1p0/4263	i2_LQ_OkraNGS_c10884/f1p15/3009	i4_LQ_OkraNGS_c1961/f1p4/4453	i4_LQ_OkraNGS_c2387/f1p0/4858	i5_HQ_OkraNGS_c3247/f4p0/5217	i4_LQ_OkraNGS_c2252/f1p0/4382	i5_LQ_OkraNGS_c2979/f1p2/5049	i8_LQ_OkraNGS_c11/f1p0/8250	i4_LQ_OkraNGS_c5524/f1p6/4081	i4_LQ_OkraNGS_c3796/f1p4/4266	i3_LQ_OkraNGS_c15368/f1p63/3057	i3_LQ_OkraNGS_c21942/f1p15/3471	i4_LQ_OkraNGS_c2707/f1p2/4973	i4_LQ_OkraNGS_c6709/f1p3/4813	i3_LQ_OkraNGS_c21133/f1p4/3257	i3_LQ_OkraNGS_c19138/f1p2/3667	i3_LQ_OkraNGS_c18919/f1p11/3905	i2_LQ_OkraNGS_c29326/f1p4/2111	i4_LQ_OkraNGS_c1209/f1p6/4100	i4_HQ_OkraNGS_c835/f2p0/4847	i3_LQ_OkraNGS_c19668/f1p6/3985	i5_LQ_OkraNGS_c795/f1p8/5279	i4_HQ_OkraNGS_c743/f2p26/4925	i3_LQ_OkraNGS_c20111/f1p2/3074	i2_LQ_OkraNGS_c20980/f1p12/2996	i5_LQ_OkraNGS_c2494/f1p4/5964	i3_LQ_OkraNGS_c22900/f1p26/3495	i4_LQ_OkraNGS_c7101/f1p0/4009	i2_LQ_OkraNGS_c83816/f1p12/2348	i2_LQ_OkraNGS_c84752/f1p5/2649	i4_LQ_OkraNGS_c5904/f1p0/4773	i4_LQ_OkraNGS_c4277/f1p0/4465
ko02020	Environmental Information Processing; Signal transduction; Two-component system	48	i1_LQ_OkraNGS_c7111/f1p1/1657	i3_LQ_OkraNGS_c14397/f1p0/3379	i1_HQ_OkraNGS_c42548/f14p18/1452	i1_LQ_OkraNGS_c16495/f1p0/1265	i2_LQ_OkraNGS_c15655/f1p2/2038	i1_LQ_OkraNGS_c34926/f1p2/1539	i1_LQ_OkraNGS_c15730/f1p4/1405	i2_LQ_OkraNGS_c16121/f1p1/2084	i1_LQ_OkraNGS_c16069/f1p0/1408	i1_LQ_OkraNGS_c26217/f1p22/1503	i1_LQ_OkraNGS_c47654/f1p4/1078	i2_LQ_OkraNGS_c63055/f1p14/2348	i1_LQ_OkraNGS_c37319/f1p4/1634	i3_LQ_OkraNGS_c10286/f1p41/3205	i2_LQ_OkraNGS_c8417/f1p0/2217	i1_LQ_OkraNGS_c15439/f1p0/1317	i6_LQ_OkraNGS_c231/f1p0/6785	i2_LQ_OkraNGS_c37137/f1p1/2142	i1_LQ_OkraNGS_c9493/f1p3/1603	i1_HQ_OkraNGS_c10092/f2p6/1730	i1_LQ_OkraNGS_c14379/f1p1/1627	i1_LQ_OkraNGS_c39156/f1p4/1773	i3_LQ_OkraNGS_c22491/f1p0/3804	i1_LQ_OkraNGS_c7899/f2p0/1646	i1_LQ_OkraNGS_c35374/f1p6/1530	i2_LQ_OkraNGS_c94637/f1p1/2510	i1_LQ_OkraNGS_c7875/f1p10/1549	i0_LQ_OkraNGS_c364/f1p0/505	i2_LQ_OkraNGS_c102152/f1p15/1853	i1_LQ_OkraNGS_c38554/f1p0/1435	i1_HQ_OkraNGS_c1387/f7p0/1719	i1_LQ_OkraNGS_c38351/f1p12/1424	i1_LQ_OkraNGS_c21372/f1p0/1954	i2_LQ_OkraNGS_c59758/f1p0/2118	i3_LQ_OkraNGS_c26504/f1p18/3018	i2_LQ_OkraNGS_c3616/f2p1/2821	i1_LQ_OkraNGS_c38822/f1p1/1673	i1_LQ_OkraNGS_c15122/f2p0/1441	i1_LQ_OkraNGS_c26365/f1p0/1879	i3_LQ_OkraNGS_c18012/f1p1/3066	i2_LQ_OkraNGS_c73608/f1p0/2102	i1_LQ_OkraNGS_c23932/f1p5/1440	i3_LQ_OkraNGS_c8323/f1p0/3121	i1_LQ_OkraNGS_c5491/f2p3/1552	i1_LQ_OkraNGS_c22164/f1p5/1975	i2_LQ_OkraNGS_c35487/f1p1/2903	i2_LQ_OkraNGS_c42116/f1p4/2095
ko02024	Cellular Processes; Cellular community - prokaryotes; Quorum sensing	288	i2_LQ_OkraNGS_c30192/f1p1/2128	i2_LQ_OkraNGS_c62485/f1p6/2475	i2_LQ_OkraNGS_c58379/f1p23/1985	i4_LQ_OkraNGS_c3686/f1p1/4516	i1_LQ_OkraNGS_c29929/f1p0/1875	i1_LQ_OkraNGS_c36373/f1p0/2031	i1_LQ_OkraNGS_c24921/f1p0/1590	i1_HQ_OkraNGS_c18804/f2p0/1588	i1_LQ_OkraNGS_c6415/f1p0/1757	i1_LQ_OkraNGS_c5948/f1p0/1763	i2_LQ_OkraNGS_c11912/f1p13/2538	i2_LQ_OkraNGS_c74364/f1p9/2118	i2_LQ_OkraNGS_c9631/f1p18/2319	i2_LQ_OkraNGS_c21842/f1p1/2295	i2_LQ_OkraNGS_c78433/f1p5/2876	i2_HQ_OkraNGS_c22658/f2p14/2293	i2_LQ_OkraNGS_c22937/f1p165/2216	i1_HQ_OkraNGS_c1600/f7p3/1761	i3_LQ_OkraNGS_c4990/f1p0/3473	i2_LQ_OkraNGS_c19691/f1p0/2893	i3_LQ_OkraNGS_c2646/f1p13/3583	i2_LQ_OkraNGS_c44101/f1p13/1880	i2_LQ_OkraNGS_c20646/f1p7/2499	i2_LQ_OkraNGS_c74241/f1p41/2035	i2_LQ_OkraNGS_c95335/f1p10/2432	i1_LQ_OkraNGS_c13839/f1p0/1990	i1_LQ_OkraNGS_c10274/f1p0/1785	i1_LQ_OkraNGS_c1445/f4p0/1993	i2_LQ_OkraNGS_c49030/f1p5/2484	i1_LQ_OkraNGS_c30902/f2p0/1329	i1_LQ_OkraNGS_c11145/f1p1/1855	i1_HQ_OkraNGS_c18105/f7p9/1884	i1_LQ_OkraNGS_c15131/f2p0/1442	i2_HQ_OkraNGS_c48400/f4p5/2330	i2_LQ_OkraNGS_c56861/f1p4/2229	i1_LQ_OkraNGS_c25499/f1p2/1944	i1_LQ_OkraNGS_c7304/f1p10/1508	i1_HQ_OkraNGS_c1889/f4p0/1530	i1_HQ_OkraNGS_c10780/f2p5/1808	i2_HQ_OkraNGS_c2262/f2p2/2292	i2_LQ_OkraNGS_c65140/f1p1/2703	i2_LQ_OkraNGS_c49579/f1p13/2586	i2_LQ_OkraNGS_c79489/f1p5/3037	i2_LQ_OkraNGS_c51572/f1p10/2635	i5_LQ_OkraNGS_c2540/f1p0/5602	i2_HQ_OkraNGS_c77636/f2p6/2011	i1_LQ_OkraNGS_c35531/f1p7/1989
ko02025	Cellular Processes; Cellular community - prokaryotes; Biofilm formation - Pseudomonas aeruginosa	6	i1_LQ_OkraNGS_c10809/f1p9/1991	i2_HQ_OkraNGS_c88101/f2p1/2096	i2_LQ_OkraNGS_c58486/f1p1/2045	i2_LQ_OkraNGS_c56623/f1p1/2726	i2_LQ_OkraNGS_c11770/f1p0/2743	i2_LQ_OkraNGS_c30192/f1p1/2128
ko02026	Cellular Processes; Cellular community - prokaryotes; Biofilm formation - Escherichia coli	74	i2_LQ_OkraNGS_c32911/f1p5/3160	i2_LQ_OkraNGS_c71606/f1p10/2681	i2_LQ_OkraNGS_c23656/f1p2/2212	i3_LQ_OkraNGS_c25067/f1p2/3196	i2_HQ_OkraNGS_c22539/f4p1/2261	i3_LQ_OkraNGS_c4534/f1p4/3219	i2_LQ_OkraNGS_c26401/f1p5/2871	i2_LQ_OkraNGS_c41508/f1p12/2904	i2_LQ_OkraNGS_c10348/f1p1/2364	i3_LQ_OkraNGS_c6090/f4p0/3164	i2_LQ_OkraNGS_c82898/f1p1/2248	i2_HQ_OkraNGS_c8775/f3p1/2593	i2_HQ_OkraNGS_c67483/f2p2/2334	i2_LQ_OkraNGS_c70188/f1p1/2470	i1_LQ_OkraNGS_c39436/f1p0/1917	i6_LQ_OkraNGS_c68/f1p0/6073	i2_LQ_OkraNGS_c23731/f1p7/2145	i2_LQ_OkraNGS_c63112/f1p5/3044	i2_LQ_OkraNGS_c78764/f1p1/2137	i1_LQ_OkraNGS_c27539/f1p2/1851	i3_LQ_OkraNGS_c26476/f1p0/3057	i2_LQ_OkraNGS_c64755/f1p5/2863	i1_LQ_OkraNGS_c14711/f3p6/1775	i2_LQ_OkraNGS_c35739/f1p4/2098	i1_HQ_OkraNGS_c12831/f3p0/1852	i1_LQ_OkraNGS_c20575/f1p0/1792	i3_LQ_OkraNGS_c9135/f1p2/3113	i3_LQ_OkraNGS_c25354/f1p2/3086	i4_LQ_OkraNGS_c5646/f1p8/4703	i1_LQ_OkraNGS_c29449/f1p4/1905	i2_LQ_OkraNGS_c51706/f1p14/2676	i1_LQ_OkraNGS_c26879/f1p2/1879	i2_LQ_OkraNGS_c41848/f1p1/2765	i2_LQ_OkraNGS_c7761/f1p12/2549	i2_LQ_OkraNGS_c12764/f1p0/2518	i2_HQ_OkraNGS_c4976/f2p2/2200	i2_LQ_OkraNGS_c85755/f1p13/2819	i1_LQ_OkraNGS_c5873/f1p4/2012	i3_LQ_OkraNGS_c5687/f1p0/3082	i2_LQ_OkraNGS_c54700/f1p0/2502	i2_LQ_OkraNGS_c12506/f1p0/2597	i2_LQ_OkraNGS_c4226/f1p7/2940	i1_LQ_OkraNGS_c32358/f1p14/1282	i2_HQ_OkraNGS_c769/f15p14/2627	i3_LQ_OkraNGS_c19744/f1p5/3298	i2_LQ_OkraNGS_c94533/f1p1/2494	i3_LQ_OkraNGS_c22573/f1p5/3394
ko03008	Genetic Information Processing; Translation; Ribosome biogenesis in eukaryotes	252	i3_HQ_OkraNGS_c25992/f2p2/3044	i3_LQ_OkraNGS_c19925/f1p2/3559	i2_LQ_OkraNGS_c27099/f1p1/2161	i2_LQ_OkraNGS_c18833/f1p3/2224	i3_LQ_OkraNGS_c19097/f1p6/3703	i2_LQ_OkraNGS_c15401/f1p3/2120	i3_LQ_OkraNGS_c4043/f1p0/3374	i2_HQ_OkraNGS_c33752/f4p3/2866	i2_LQ_OkraNGS_c24059/f1p1/2777	i1_LQ_OkraNGS_c18700/f2p8/2003	i1_LQ_OkraNGS_c11535/f1p0/1906	i3_LQ_OkraNGS_c8992/f1p9/3565	i2_LQ_OkraNGS_c82591/f1p1/3020	i1_LQ_OkraNGS_c22513/f1p18/1961	i4_LQ_OkraNGS_c2096/f1p8/4687	i2_HQ_OkraNGS_c26299/f2p4/2971	i1_LQ_OkraNGS_c39295/f1p4/1788	i1_LQ_OkraNGS_c28341/f1p0/1776	i1_LQ_OkraNGS_c25731/f1p0/1807	i2_LQ_OkraNGS_c25115/f1p0/2574	i2_LQ_OkraNGS_c53768/f1p0/2643	i1_LQ_OkraNGS_c19807/f1p0/1833	i4_LQ_OkraNGS_c6852/f1p6/4061	i2_LQ_OkraNGS_c6175/f1p4/2966	i1_LQ_OkraNGS_c9366/f2p7/1751	i2_LQ_OkraNGS_c28084/f1p3/2291	i4_LQ_OkraNGS_c5679/f1p5/4210	i2_LQ_OkraNGS_c25317/f1p4/2910	i2_LQ_OkraNGS_c74287/f1p0/2076	i2_LQ_OkraNGS_c66196/f2p4/2376	i2_LQ_OkraNGS_c24106/f1p2/2301	i1_LQ_OkraNGS_c12573/f1p4/1926	i3_LQ_OkraNGS_c9391/f1p5/3828	i1_LQ_OkraNGS_c28724/f1p0/1876	i1_LQ_OkraNGS_c39442/f1p0/1587	i3_LQ_OkraNGS_c5787/f1p2/3124	i3_LQ_OkraNGS_c24501/f1p0/3423	i5_LQ_OkraNGS_c2339/f1p0/5336	i2_LQ_OkraNGS_c97920/f1p1/2059	i2_HQ_OkraNGS_c68937/f3p0/2292	i1_LQ_OkraNGS_c11013/f1p0/1495	i1_LQ_OkraNGS_c38795/f1p6/1958	i2_HQ_OkraNGS_c25739/f4p4/2866	i2_LQ_OkraNGS_c11982/f1p0/2497	i2_LQ_OkraNGS_c50556/f1p1/2251	i1_LQ_OkraNGS_c28773/f1p4/1833	i1_LQ_OkraNGS_c15349/f1p2/1297
ko03010	Genetic Information Processing; Translation; Ribosome	334	i2_LQ_OkraNGS_c63026/f1p6/2267	i2_LQ_OkraNGS_c102356/f1p5/2035	i0_LQ_OkraNGS_c363/f1p0/763	i2_LQ_OkraNGS_c21685/f1p1/2911	i0_LQ_OkraNGS_c617/f1p14/687	i2_LQ_OkraNGS_c27736/f1p2/2802	i0_LQ_OkraNGS_c192/f2p0/721	i0_LQ_OkraNGS_c1493/f1p6/413	i2_LQ_OkraNGS_c70362/f1p2/2591	i1_LQ_OkraNGS_c13920/f1p69/1802	i1_LQ_OkraNGS_c46917/f1p12/1032	i2_LQ_OkraNGS_c9368/f1p0/2617	i1_HQ_OkraNGS_c42542/f3p4/1406	i2_LQ_OkraNGS_c39650/f1p36/2985	i2_HQ_OkraNGS_c22742/f2p3/2363	i1_LQ_OkraNGS_c24785/f1p12/1697	i2_LQ_OkraNGS_c73779/f1p37/1974	i1_LQ_OkraNGS_c41045/f1p2/1140	i0_LQ_OkraNGS_c1656/f1p0/932	i0_LQ_OkraNGS_c1153/f1p30/992	i1_LQ_OkraNGS_c31085/f1p0/1253	i3_LQ_OkraNGS_c6123/f1p0/3494	i0_LQ_OkraNGS_c1742/f1p9/526	i1_LQ_OkraNGS_c47049/f1p2/1060	i0_LQ_OkraNGS_c877/f1p0/1011	i1_LQ_OkraNGS_c15179/f1p0/1311	i0_LQ_OkraNGS_c240/f1p0/485	i7_LQ_OkraNGS_c92/f1p0/7131	i2_LQ_OkraNGS_c54026/f1p2/2161	i1_HQ_OkraNGS_c4447/f2p0/1798	i3_LQ_OkraNGS_c14423/f1p5/3130	i1_LQ_OkraNGS_c33511/f1p3/1181	i0_LQ_OkraNGS_c300/f1p0/743	i0_LQ_OkraNGS_c1223/f1p0/645	i2_HQ_OkraNGS_c91781/f7p25/2203	i1_LQ_OkraNGS_c39878/f4p16/1283	i0_LQ_OkraNGS_c1286/f1p0/772	i3_LQ_OkraNGS_c4710/f1p7/3339	i1_LQ_OkraNGS_c46771/f1p0/1028	i2_LQ_OkraNGS_c74267/f1p0/2008	i2_LQ_OkraNGS_c67629/f1p1/2407	i0_LQ_OkraNGS_c1750/f1p0/588	i0_HQ_OkraNGS_c166/f2p0/641	i0_LQ_OkraNGS_c667/f1p0/584	i1_LQ_OkraNGS_c19796/f1p1/1605	i0_LQ_OkraNGS_c753/f1p0/682	i0_LQ_OkraNGS_c614/f1p0/890
ko03013	Genetic Information Processing; Translation; RNA transport	928	i3_LQ_OkraNGS_c3465/f1p1/3536	i4_LQ_OkraNGS_c6056/f1p9/4623	i1_HQ_OkraNGS_c2828/f4p0/1693	i4_LQ_OkraNGS_c5163/f1p3/4967	i2_LQ_OkraNGS_c100253/f1p12/2289	i2_LQ_OkraNGS_c85290/f1p5/2759	i2_LQ_OkraNGS_c74613/f1p6/3245	i1_HQ_OkraNGS_c20565/f2p110/1538	i3_LQ_OkraNGS_c7168/f1p1/3257	i2_LQ_OkraNGS_c18496/f1p8/3012	i2_LQ_OkraNGS_c14201/f1p6/3022	i2_LQ_OkraNGS_c48800/f1p16/3127	i4_LQ_OkraNGS_c5499/f1p0/4408	i2_LQ_OkraNGS_c39244/f1p18/2646	i3_LQ_OkraNGS_c6540/f1p2/4020	i2_LQ_OkraNGS_c2515/f1p6/2791	i4_LQ_OkraNGS_c2086/f1p8/4141	i2_LQ_OkraNGS_c55375/f1p4/2846	i2_LQ_OkraNGS_c5959/f1p8/2903	i3_LQ_OkraNGS_c13341/f1p0/3929	i2_LQ_OkraNGS_c14115/f1p26/2852	i1_LQ_OkraNGS_c36775/f1p3/1721	i1_LQ_OkraNGS_c28812/f1p0/1887	i2_LQ_OkraNGS_c68796/f1p0/2476	i5_LQ_OkraNGS_c562/f1p0/5502	i2_LQ_OkraNGS_c78639/f1p8/2436	i2_LQ_OkraNGS_c54803/f1p18/2441	i4_LQ_OkraNGS_c7247/f1p5/4057	i4_LQ_OkraNGS_c6443/f1p0/4269	i4_LQ_OkraNGS_c1555/f1p16/4802	i5_LQ_OkraNGS_c2437/f1p0/5075	i3_HQ_OkraNGS_c4506/f2p1/3762	i1_LQ_OkraNGS_c20764/f1p0/1889	i1_LQ_OkraNGS_c37414/f1p0/1498	i2_LQ_OkraNGS_c18425/f1p6/2714	i2_LQ_OkraNGS_c56736/f1p17/2383	i3_LQ_OkraNGS_c3415/f1p4/3713	i2_HQ_OkraNGS_c62629/f2p22/2578	i2_LQ_OkraNGS_c35083/f1p11/2836	i2_LQ_OkraNGS_c14276/f1p29/2447	i1_LQ_OkraNGS_c28800/f1p0/1480	i1_LQ_OkraNGS_c35120/f1p0/1866	i3_HQ_OkraNGS_c1358/f3p0/3274	i3_LQ_OkraNGS_c27120/f1p5/3074	i3_LQ_OkraNGS_c20194/f1p4/3175	i1_LQ_OkraNGS_c8125/f1p6/1903	i3_LQ_OkraNGS_c6133/f1p0/3603
ko03015	Genetic Information Processing; Translation; mRNA surveillance pathway	915	i1_LQ_OkraNGS_c22451/f1p2/1785	i2_LQ_OkraNGS_c86345/f1p7/2694	i3_LQ_OkraNGS_c19528/f1p6/3464	i2_LQ_OkraNGS_c93489/f1p0/2685	i5_LQ_OkraNGS_c1819/f1p8/5121	i4_LQ_OkraNGS_c2173/f1p0/4285	i4_LQ_OkraNGS_c3279/f1p21/4737	i2_LQ_OkraNGS_c35810/f1p10/2297	i2_LQ_OkraNGS_c80127/f1p9/2312	i4_LQ_OkraNGS_c5124/f1p11/4202	i1_LQ_OkraNGS_c5111/f1p10/1685	i2_LQ_OkraNGS_c39760/f1p4/2486	i2_LQ_OkraNGS_c80821/f1p0/2448	i2_LQ_OkraNGS_c828/f7p5/2417	i2_LQ_OkraNGS_c49684/f3p24/2498	i2_LQ_OkraNGS_c23077/f1p8/2668	i1_HQ_OkraNGS_c6302/f3p2/1864	i2_LQ_OkraNGS_c48688/f1p7/2256	i2_LQ_OkraNGS_c13113/f1p8/2960	i2_LQ_OkraNGS_c56689/f1p3/2138	i1_LQ_OkraNGS_c31607/f1p0/1174	i1_LQ_OkraNGS_c29005/f1p0/1983	i3_LQ_OkraNGS_c4674/f1p32/3225	i3_LQ_OkraNGS_c23287/f1p0/3374	i2_LQ_OkraNGS_c41959/f1p8/2834	i4_LQ_OkraNGS_c1309/f1p0/4342	i3_HQ_OkraNGS_c1787/f2p6/3133	i2_LQ_OkraNGS_c28494/f1p4/2382	i2_LQ_OkraNGS_c34926/f1p2/2161	i2_LQ_OkraNGS_c11471/f1p3/3034	i2_LQ_OkraNGS_c24410/f1p8/2789	i2_LQ_OkraNGS_c12442/f1p7/2237	i2_LQ_OkraNGS_c35359/f1p1/2330	i2_LQ_OkraNGS_c10109/f1p15/2553	i2_LQ_OkraNGS_c48123/f1p8/2949	i2_LQ_OkraNGS_c11525/f1p11/2182	i3_LQ_OkraNGS_c7969/f1p0/3635	i2_LQ_OkraNGS_c37548/f1p3/2286	i3_LQ_OkraNGS_c22947/f1p2/3557	i2_LQ_OkraNGS_c63735/f1p4/2892	i2_HQ_OkraNGS_c37007/f2p4/2578	i2_LQ_OkraNGS_c18290/f1p0/2352	i2_LQ_OkraNGS_c66237/f1p1/2647	i2_HQ_OkraNGS_c34493/f2p1/2410	i3_LQ_OkraNGS_c2953/f1p3/3865	i2_LQ_OkraNGS_c79231/f1p0/2389	i2_LQ_OkraNGS_c22795/f1p1/2341
ko03018	Genetic Information Processing; Folding, sorting and degradation; RNA degradation	629	i1_LQ_OkraNGS_c2312/f2p14/1890	i1_LQ_OkraNGS_c28855/f1p0/1686	i3_LQ_OkraNGS_c10209/f1p1/3200	i3_LQ_OkraNGS_c3319/f1p0/3343	i3_LQ_OkraNGS_c3389/f1p12/3082	i2_LQ_OkraNGS_c80263/f2p5/2230	i2_LQ_OkraNGS_c29838/f1p5/2054	i2_LQ_OkraNGS_c21508/f2p6/2310	i7_LQ_OkraNGS_c108/f1p0/7882	i2_LQ_OkraNGS_c53446/f2p9/2276	i4_LQ_OkraNGS_c3017/f1p4/4106	i2_LQ_OkraNGS_c19541/f1p5/2862	i4_LQ_OkraNGS_c5109/f1p0/4570	i1_LQ_OkraNGS_c14149/f1p5/1826	i2_LQ_OkraNGS_c18365/f1p23/2391	i2_LQ_OkraNGS_c41474/f1p5/2412	i2_HQ_OkraNGS_c63378/f2p3/2140	i2_LQ_OkraNGS_c93981/f1p3/1966	i2_LQ_OkraNGS_c28311/f1p22/2620	i3_LQ_OkraNGS_c16500/f4p27/3211	i3_LQ_OkraNGS_c23835/f1p4/3556	i4_LQ_OkraNGS_c7425/f1p4/4133	i2_LQ_OkraNGS_c66621/f1p5/2377	i2_HQ_OkraNGS_c45369/f2p4/2068	i2_LQ_OkraNGS_c83272/f1p2/3016	i2_LQ_OkraNGS_c21099/f1p13/2466	i2_LQ_OkraNGS_c3546/f1p10/2937	i3_LQ_OkraNGS_c7489/f1p0/3561	i2_LQ_OkraNGS_c6436/f1p4/2473	i2_HQ_OkraNGS_c1083/f13p11/2919	i1_LQ_OkraNGS_c15251/f1p0/1218	i2_LQ_OkraNGS_c22078/f2p2/2304	i3_LQ_OkraNGS_c6614/f1p1/3270	i2_HQ_OkraNGS_c4907/f2p12/3048	i2_LQ_OkraNGS_c47523/f1p5/2692	i4_LQ_OkraNGS_c5435/f1p7/4594	i2_HQ_OkraNGS_c42071/f2p5/2870	i3_LQ_OkraNGS_c20026/f1p6/3340	i2_LQ_OkraNGS_c81873/f1p8/2874	i2_LQ_OkraNGS_c37197/f1p2/2583	i3_LQ_OkraNGS_c24829/f1p3/3444	i1_LQ_OkraNGS_c25128/f1p5/1537	i2_LQ_OkraNGS_c5924/f1p23/2485	i3_LQ_OkraNGS_c2770/f1p0/3910	i2_LQ_OkraNGS_c37213/f1p10/2504	i0_LQ_OkraNGS_c72/f1p0/897	i2_LQ_OkraNGS_c13693/f1p27/2536
ko03020	Genetic Information Processing; Transcription; RNA polymerase	79	i4_LQ_OkraNGS_c7014/f1p0/4091	i5_HQ_OkraNGS_c335/f2p0/5871	i2_LQ_OkraNGS_c5769/f1p12/2684	i3_LQ_OkraNGS_c25157/f1p0/3817	i4_LQ_OkraNGS_c7116/f1p1/4112	i1_LQ_OkraNGS_c13172/f1p6/1853	i3_LQ_OkraNGS_c12253/f1p0/3436	i5_LQ_OkraNGS_c2225/f1p0/5475	i0_LQ_OkraNGS_c1270/f1p0/721	i4_LQ_OkraNGS_c5247/f1p0/4677	i2_LQ_OkraNGS_c51605/f1p3/2389	i1_LQ_OkraNGS_c33420/f1p1/1176	i3_LQ_OkraNGS_c6024/f1p13/3602	i3_LQ_OkraNGS_c26224/f1p29/3016	i6_LQ_OkraNGS_c484/f1p0/6212	i4_LQ_OkraNGS_c4649/f1p5/4130	i3_LQ_OkraNGS_c25112/f1p56/3586	i4_LQ_OkraNGS_c5384/f1p26/4820	i3_LQ_OkraNGS_c6944/f1p1/3350	i1_LQ_OkraNGS_c25611/f1p11/1697	i2_LQ_OkraNGS_c64124/f1p5/2566	i1_LQ_OkraNGS_c28307/f1p0/1645	i2_LQ_OkraNGS_c27728/f1p1/2325	i4_LQ_OkraNGS_c4048/f1p9/4202	i2_HQ_OkraNGS_c2109/f3p5/2582	i4_LQ_OkraNGS_c5553/f1p0/4904	i2_LQ_OkraNGS_c6757/f1p1/2113	i5_LQ_OkraNGS_c2171/f1p0/5286	i2_LQ_OkraNGS_c67053/f1p0/2658	i3_LQ_OkraNGS_c24839/f1p0/3884	i5_LQ_OkraNGS_c361/f2p0/5841	i3_LQ_OkraNGS_c11150/f1p8/3681	i4_LQ_OkraNGS_c3762/f1p11/4371	i3_LQ_OkraNGS_c7300/f1p3/3545	i2_LQ_OkraNGS_c90667/f1p4/2091	i2_LQ_OkraNGS_c82425/f1p1/2407	i1_LQ_OkraNGS_c29193/f1p5/1899	i3_LQ_OkraNGS_c22355/f1p15/3761	i3_LQ_OkraNGS_c22393/f1p0/3316	i3_LQ_OkraNGS_c11861/f1p0/3701	i2_LQ_OkraNGS_c52833/f1p5/2525	i4_LQ_OkraNGS_c6948/f1p2/4086	i7_LQ_OkraNGS_c24/f1p0/7123	i2_HQ_OkraNGS_c5931/f3p469/2373	i2_LQ_OkraNGS_c52929/f1p0/2581	i0_LQ_OkraNGS_c1375/f1p4/479	i2_LQ_OkraNGS_c50249/f1p5/2269
ko03022	Genetic Information Processing; Transcription; Basal transcription factors	151	i3_LQ_OkraNGS_c18887/f1p1/3401	i1_LQ_OkraNGS_c34843/f1p3/1721	i2_LQ_OkraNGS_c102074/f1p6/2041	i1_LQ_OkraNGS_c10959/f1p0/1944	i3_LQ_OkraNGS_c25477/f1p50/3171	i2_LQ_OkraNGS_c56620/f1p0/2166	i1_LQ_OkraNGS_c19056/f1p5/1724	i2_LQ_OkraNGS_c33357/f1p4/2670	i2_LQ_OkraNGS_c35444/f1p0/2137	i3_LQ_OkraNGS_c18029/f1p6/3623	i5_LQ_OkraNGS_c1209/f1p6/5116	i2_LQ_OkraNGS_c53526/f1p1/2670	i2_LQ_OkraNGS_c79877/f1p1/2645	i1_LQ_OkraNGS_c37109/f1p0/1698	i2_LQ_OkraNGS_c6399/f3p4/2321	i2_LQ_OkraNGS_c7196/f1p1/2591	i2_LQ_OkraNGS_c15116/f1p0/2044	i2_LQ_OkraNGS_c94292/f1p0/2346	i2_LQ_OkraNGS_c56574/f1p0/2262	i1_LQ_OkraNGS_c4816/f1p4/1577	i2_LQ_OkraNGS_c10535/f1p4/2998	i4_LQ_OkraNGS_c4639/f1p8/4227	i3_LQ_OkraNGS_c22415/f1p20/3407	i2_LQ_OkraNGS_c3190/f1p4/2360	i4_LQ_OkraNGS_c6437/f1p0/5045	i3_LQ_OkraNGS_c24920/f1p0/3423	i1_LQ_OkraNGS_c26434/f1p2/1746	i2_LQ_OkraNGS_c74666/f1p0/2112	i2_LQ_OkraNGS_c39993/f1p2/2154	i3_LQ_OkraNGS_c8263/f1p18/3137	i1_HQ_OkraNGS_c9806/f2p4/1826	i3_LQ_OkraNGS_c26334/f1p12/3061	i2_LQ_OkraNGS_c14558/f1p0/2305	i2_LQ_OkraNGS_c51805/f1p2/2775	i3_LQ_OkraNGS_c13571/f1p0/3108	i2_LQ_OkraNGS_c68800/f1p2/2917	i2_LQ_OkraNGS_c30472/f1p1/2077	i2_LQ_OkraNGS_c7074/f1p5/3053	i2_LQ_OkraNGS_c28131/f1p4/2128	i2_LQ_OkraNGS_c90769/f1p3/2013	i2_LQ_OkraNGS_c62543/f1p12/2564	i3_LQ_OkraNGS_c23980/f1p0/3579	i2_HQ_OkraNGS_c46902/f3p0/2340	i3_LQ_OkraNGS_c14943/f1p0/3037	i2_LQ_OkraNGS_c15948/f1p2/2031	i2_LQ_OkraNGS_c14446/f1p6/2893	i1_LQ_OkraNGS_c13904/f1p0/1810
ko03030	Genetic Information Processing; Replication and repair; DNA replication	96	i2_LQ_OkraNGS_c84917/f1p0/2261	i2_LQ_OkraNGS_c48900/f1p0/2252	i2_LQ_OkraNGS_c66644/f1p0/2772	i2_LQ_OkraNGS_c53005/f1p1/2213	i3_LQ_OkraNGS_c19591/f1p29/3573	i2_LQ_OkraNGS_c70811/f1p3/2464	i2_HQ_OkraNGS_c19628/f4p1/2453	i1_LQ_OkraNGS_c32771/f1p2/1295	i2_LQ_OkraNGS_c85463/f1p4/2499	i2_LQ_OkraNGS_c80299/f1p2/2619	i2_HQ_OkraNGS_c54898/f2p2/2812	i2_LQ_OkraNGS_c95673/f1p2/2481	i2_LQ_OkraNGS_c40954/f1p0/3012	i3_LQ_OkraNGS_c26779/f1p5/3036	i2_LQ_OkraNGS_c39895/f1p4/2356	i3_LQ_OkraNGS_c22302/f1p78/3630	i2_LQ_OkraNGS_c85848/f1p1/2137	i2_LQ_OkraNGS_c37110/f2p2/2775	i3_LQ_OkraNGS_c6434/f1p5/3288	i1_LQ_OkraNGS_c6434/f1p5/1654	i3_LQ_OkraNGS_c23888/f1p13/3154	i6_LQ_OkraNGS_c353/f1p0/6794	i2_LQ_OkraNGS_c6587/f1p2/2603	i3_HQ_OkraNGS_c1261/f4p5/4048	i2_LQ_OkraNGS_c13538/f2p2/2806	i2_LQ_OkraNGS_c36983/f1p1/2101	i3_LQ_OkraNGS_c8196/f1p9/3311	i2_LQ_OkraNGS_c70871/f1p1/2457	i2_LQ_OkraNGS_c26509/f1p8/2508	i2_LQ_OkraNGS_c5499/f1p0/2656	i5_LQ_OkraNGS_c939/f1p8/5436	i3_LQ_OkraNGS_c7044/f1p3/3560	i3_LQ_OkraNGS_c20706/f1p1/3436	i2_LQ_OkraNGS_c5415/f1p2/2807	i3_LQ_OkraNGS_c4968/f1p4/3628	i2_LQ_OkraNGS_c78244/f1p0/2722	i4_LQ_OkraNGS_c862/f2p0/4824	i4_LQ_OkraNGS_c3406/f1p0/4709	i2_HQ_OkraNGS_c12748/f3p0/2813	i4_LQ_OkraNGS_c5142/f1p25/4691	i2_LQ_OkraNGS_c24707/f1p2/2333	i1_LQ_OkraNGS_c14658/f1p0/1805	i3_LQ_OkraNGS_c10587/f1p0/3072	i3_LQ_OkraNGS_c19034/f1p0/3243	i3_LQ_OkraNGS_c3367/f1p10/3312	i2_LQ_OkraNGS_c45089/f1p2/2029	i3_LQ_OkraNGS_c24873/f1p6/3360
ko03040	Genetic Information Processing; Transcription; Spliceosome	901	i4_LQ_OkraNGS_c7319/f1p13/4100	i3_LQ_OkraNGS_c10648/f1p5/3654	i2_LQ_OkraNGS_c33106/f1p35/2664	i2_LQ_OkraNGS_c73809/f1p2/2039	i2_LQ_OkraNGS_c48326/f1p4/2297	i2_LQ_OkraNGS_c21768/f1p1/2743	i1_LQ_OkraNGS_c10014/f1p0/2017	i2_HQ_OkraNGS_c88113/f2p2/2090	i3_HQ_OkraNGS_c6618/f4p1/3463	i1_LQ_OkraNGS_c15930/f1p5/1259	i3_LQ_OkraNGS_c17589/f1p0/3445	i2_LQ_OkraNGS_c13691/f2p3/2272	i0_LQ_OkraNGS_c1552/f1p2/751	i1_LQ_OkraNGS_c35553/f1p1/1914	i2_LQ_OkraNGS_c67991/f1p2/2548	i4_LQ_OkraNGS_c5129/f1p23/4922	i1_LQ_OkraNGS_c41747/f1p2/1394	i2_LQ_OkraNGS_c34779/f1p4/2568	i2_LQ_OkraNGS_c19606/f1p2/2773	i4_LQ_OkraNGS_c3439/f1p0/4727	i4_LQ_OkraNGS_c6847/f1p7/4103	i2_LQ_OkraNGS_c74373/f1p10/2467	i5_LQ_OkraNGS_c804/f1p0/5131	i1_LQ_OkraNGS_c20158/f1p7/1676	i2_LQ_OkraNGS_c85657/f1p6/2810	i4_LQ_OkraNGS_c6499/f1p0/4149	i7_HQ_OkraNGS_c2/f2p0/7419	i2_HQ_OkraNGS_c17793/f4p15/2180	i3_LQ_OkraNGS_c7522/f1p0/3060	i2_LQ_OkraNGS_c70855/f1p2/2377	i6_LQ_OkraNGS_c93/f1p0/6771	i3_LQ_OkraNGS_c15974/f1p0/3050	i1_HQ_OkraNGS_c7755/f4p17/1713	i4_HQ_OkraNGS_c701/f2p25/4211	i0_LQ_OkraNGS_c1845/f1p12/683	i2_LQ_OkraNGS_c41843/f1p47/2236	i2_LQ_OkraNGS_c3595/f3p6/2474	i2_LQ_OkraNGS_c9007/f1p3/2876	i4_LQ_OkraNGS_c5484/f1p2/4208	i2_LQ_OkraNGS_c101966/f1p0/2018	i1_LQ_OkraNGS_c23022/f1p6/1990	i2_HQ_OkraNGS_c10609/f3p29/2566	i2_LQ_OkraNGS_c47612/f1p2/2422	i2_LQ_OkraNGS_c53221/f1p8/2853	i2_LQ_OkraNGS_c27974/f2p4/2447	i2_LQ_OkraNGS_c30123/f1p2/2048	i2_LQ_OkraNGS_c25012/f1p17/2353
ko03050	Genetic Information Processing; Folding, sorting and degradation; Proteasome	181	i2_LQ_OkraNGS_c23637/f1p1/2609	i2_LQ_OkraNGS_c42523/f1p4/2143	i2_LQ_OkraNGS_c102153/f1p4/2015	i1_LQ_OkraNGS_c47657/f1p11/1070	i1_LQ_OkraNGS_c5075/f1p11/1470	i3_LQ_OkraNGS_c22219/f1p21/3603	i1_LQ_OkraNGS_c2613/f1p1/1844	i3_LQ_OkraNGS_c10201/f1p6/3410	i5_LQ_OkraNGS_c2500/f1p0/5537	i2_LQ_OkraNGS_c33827/f1p2/2142	i1_LQ_OkraNGS_c28220/f1p2/1773	i3_LQ_OkraNGS_c26142/f1p0/3008	i4_LQ_OkraNGS_c7156/f1p0/4014	i2_LQ_OkraNGS_c78608/f1p2/2690	i3_LQ_OkraNGS_c24016/f1p4/3236	i1_LQ_OkraNGS_c19356/f1p0/1448	i3_LQ_OkraNGS_c6270/f1p0/3176	i2_LQ_OkraNGS_c73601/f1p0/2104	i1_LQ_OkraNGS_c15747/f1p0/1471	i1_HQ_OkraNGS_c27774/f2p6/1724	i1_LQ_OkraNGS_c27799/f1p4/1562	i1_LQ_OkraNGS_c47104/f1p0/1021	i1_LQ_OkraNGS_c31767/f1p0/1173	i3_LQ_OkraNGS_c4561/f1p1/3956	i1_LQ_OkraNGS_c47032/f1p0/1086	i1_LQ_OkraNGS_c38281/f1p49/1948	i2_LQ_OkraNGS_c80878/f1p2/2266	i3_LQ_OkraNGS_c6659/f1p3/3583	i1_HQ_OkraNGS_c2463/f2p0/1720	i2_LQ_OkraNGS_c63159/f1p1/2645	i2_LQ_OkraNGS_c18504/f1p0/2835	i3_LQ_OkraNGS_c3726/f1p2/3358	i2_LQ_OkraNGS_c34942/f1p2/2760	i1_LQ_OkraNGS_c29379/f1p0/1720	i1_HQ_OkraNGS_c5178/f2p21/1880	i2_LQ_OkraNGS_c67569/f1p1/2232	i1_HQ_OkraNGS_c18192/f4p0/1569	i2_LQ_OkraNGS_c20008/f1p4/3001	i2_LQ_OkraNGS_c54237/f1p19/2753	i2_LQ_OkraNGS_c20525/f1p4/2561	i1_LQ_OkraNGS_c31816/f1p0/1335	i2_LQ_OkraNGS_c28618/f1p16/2683	i2_LQ_OkraNGS_c80501/f1p4/2352	i3_LQ_OkraNGS_c23039/f1p0/3466	i3_LQ_OkraNGS_c11800/f1p2/3280	i3_LQ_OkraNGS_c9069/f1p6/3294	i1_LQ_OkraNGS_c26446/f1p6/1947
ko03060	Genetic Information Processing; Folding, sorting and degradation; Protein export	172	i2_LQ_OkraNGS_c70020/f1p6/1972	i2_LQ_OkraNGS_c48733/f1p19/2777	i2_LQ_OkraNGS_c25263/f1p25/2474	i1_HQ_OkraNGS_c23219/f2p6/1737	i2_LQ_OkraNGS_c27717/f1p7/2982	i2_LQ_OkraNGS_c3526/f1p10/2467	i2_LQ_OkraNGS_c48305/f1p9/2750	i2_LQ_OkraNGS_c4743/f1p9/2425	i2_HQ_OkraNGS_c3499/f2p10/2359	i2_LQ_OkraNGS_c24120/f1p12/2210	i1_LQ_OkraNGS_c11145/f1p1/1855	i4_LQ_OkraNGS_c4352/f1p9/4405	i1_HQ_OkraNGS_c30891/f2p2/1361	i2_LQ_OkraNGS_c73403/f1p8/2049	i2_LQ_OkraNGS_c20646/f1p7/2499	i2_LQ_OkraNGS_c8814/f1p1/2160	i2_LQ_OkraNGS_c53277/f1p7/2884	i2_LQ_OkraNGS_c20505/f1p2/2298	i2_LQ_OkraNGS_c67638/f1p9/2390	i1_LQ_OkraNGS_c9713/f1p0/1885	i2_LQ_OkraNGS_c71512/f1p6/2488	i0_LQ_OkraNGS_c844/f1p0/623	i2_LQ_OkraNGS_c79994/f1p1/2498	i2_LQ_OkraNGS_c8005/f1p7/2575	i3_LQ_OkraNGS_c22923/f1p5/3603	i2_LQ_OkraNGS_c51637/f1p8/2608	i2_LQ_OkraNGS_c33664/f2p0/2242	i1_LQ_OkraNGS_c25727/f1p15/1725	i2_LQ_OkraNGS_c62683/f1p7/2616	i3_LQ_OkraNGS_c2646/f1p13/3583	i3_LQ_OkraNGS_c4990/f1p0/3473	i1_LQ_OkraNGS_c23750/f1p0/1633	i3_LQ_OkraNGS_c4362/f1p0/3498	i2_HQ_OkraNGS_c91244/f2p7/2144	i2_LQ_OkraNGS_c97964/f1p8/2374	i2_LQ_OkraNGS_c32786/f1p4/2149	i2_LQ_OkraNGS_c20873/f1p0/2788	i2_LQ_OkraNGS_c51466/f1p12/2436	i1_LQ_OkraNGS_c24921/f1p0/1590	i1_HQ_OkraNGS_c1135/f9p4/1840	i2_LQ_OkraNGS_c62485/f1p6/2475	i1_LQ_OkraNGS_c16781/f1p0/1298	i1_LQ_OkraNGS_c5948/f1p0/1763	i2_LQ_OkraNGS_c52437/f1p15/2561	i2_LQ_OkraNGS_c22090/f1p6/2902	i2_HQ_OkraNGS_c77625/f3p15/2328	i1_HQ_OkraNGS_c18804/f2p0/1588
ko03070	Environmental Information Processing; Membrane transport; Bacterial secretion system	46	i3_LQ_OkraNGS_c9534/f1p13/3602	i3_LQ_OkraNGS_c7092/f2p0/3498	i1_LQ_OkraNGS_c23221/f1p0/1992	i3_LQ_OkraNGS_c21395/f1p2/3250	i1_LQ_OkraNGS_c33380/f1p4/1399	i2_LQ_OkraNGS_c9932/f1p1/2786	i3_LQ_OkraNGS_c12595/f1p3/3498	i1_LQ_OkraNGS_c13512/f5p4/1933	i1_LQ_OkraNGS_c29456/f1p2/1879	i1_LQ_OkraNGS_c4602/f1p0/1739	i3_LQ_OkraNGS_c19802/f1p0/3658	i2_LQ_OkraNGS_c73403/f1p8/2049	i4_LQ_OkraNGS_c4352/f1p9/4405	i1_LQ_OkraNGS_c28575/f1p19/1877	i2_LQ_OkraNGS_c8814/f1p1/2160	i1_LQ_OkraNGS_c20836/f1p21/1577	i1_LQ_OkraNGS_c3716/f1p7/1832	i3_LQ_OkraNGS_c25437/f1p10/3787	i3_LQ_OkraNGS_c12229/f1p8/3863	i3_LQ_OkraNGS_c5611/f1p0/3258	i2_LQ_OkraNGS_c20505/f1p2/2298	i3_LQ_OkraNGS_c10546/f1p1/3437	i5_LQ_OkraNGS_c2540/f1p0/5602	i2_HQ_OkraNGS_c77636/f2p6/2011	i3_LQ_OkraNGS_c14260/f1p0/3311	i2_LQ_OkraNGS_c52861/f1p6/2219	i2_LQ_OkraNGS_c44953/f1p1/2027	i3_LQ_OkraNGS_c21245/f1p19/3790	i3_LQ_OkraNGS_c12903/f1p0/3173	i3_LQ_OkraNGS_c4990/f1p0/3473	i1_LQ_OkraNGS_c9427/f1p2/1838	i2_LQ_OkraNGS_c89732/f1p2/2039	i3_LQ_OkraNGS_c2646/f1p13/3583	i1_LQ_OkraNGS_c19485/f1p5/1611	i2_LQ_OkraNGS_c80849/f1p1/2406	i3_LQ_OkraNGS_c4362/f1p0/3498	i1_LQ_OkraNGS_c37320/f1p11/1654	i1_LQ_OkraNGS_c11320/f1p10/1705	i3_LQ_OkraNGS_c12672/f1p0/3938	i2_LQ_OkraNGS_c62485/f1p6/2475	i2_LQ_OkraNGS_c19305/f1p3/2186	i2_HQ_OkraNGS_c11855/f3p6/2742	i2_LQ_OkraNGS_c22090/f1p6/2902	i1_LQ_OkraNGS_c5948/f1p0/1763	i1_HQ_OkraNGS_c18804/f2p0/1588	i0_LQ_OkraNGS_c1875/f1p3/625
ko03410	Genetic Information Processing; Replication and repair; Base excision repair	63	i2_LQ_OkraNGS_c53005/f1p1/2213	i1_LQ_OkraNGS_c20664/f1p0/1932	i2_LQ_OkraNGS_c58349/f1p0/2099	i3_LQ_OkraNGS_c17465/f2p1/3286	i2_LQ_OkraNGS_c2324/f1p0/2807	i2_LQ_OkraNGS_c15779/f1p1/2089	i1_LQ_OkraNGS_c19133/f1p3/1805	i2_LQ_OkraNGS_c90890/f1p2/2090	i1_LQ_OkraNGS_c3588/f1p0/1871	i2_LQ_OkraNGS_c80299/f1p2/2619	i1_LQ_OkraNGS_c20427/f1p3/1460	i2_LQ_OkraNGS_c78906/f1p3/2240	i3_LQ_OkraNGS_c4455/f1p2/3248	i2_LQ_OkraNGS_c70721/f1p0/2695	i2_LQ_OkraNGS_c77937/f1p1/2388	i3_LQ_OkraNGS_c19591/f1p29/3573	i2_LQ_OkraNGS_c80392/f1p2/2989	i2_LQ_OkraNGS_c95673/f1p2/2481	i2_LQ_OkraNGS_c25106/f1p1/2616	i2_LQ_OkraNGS_c32461/f2p0/2146	i2_HQ_OkraNGS_c54898/f2p2/2812	i1_LQ_OkraNGS_c2691/f1p15/2009	i2_LQ_OkraNGS_c79941/f1p0/2474	i2_LQ_OkraNGS_c6579/f1p3/2693	i2_LQ_OkraNGS_c25026/f1p0/2817	i3_LQ_OkraNGS_c21154/f1p0/3099	i6_LQ_OkraNGS_c353/f1p0/6794	i2_LQ_OkraNGS_c37106/f1p3/2134	i2_LQ_OkraNGS_c37110/f2p2/2775	i2_HQ_OkraNGS_c51387/f2p5/2202	i4_LQ_OkraNGS_c1056/f1p9/4545	i3_LQ_OkraNGS_c22770/f1p1/3157	i1_LQ_OkraNGS_c6726/f1p5/1968	i4_LQ_OkraNGS_c5212/f1p16/4815	i1_LQ_OkraNGS_c27668/f1p2/2003	i2_LQ_OkraNGS_c40730/f1p5/2577	i2_LQ_OkraNGS_c19727/f1p0/2175	i2_LQ_OkraNGS_c8930/f1p4/2843	i1_LQ_OkraNGS_c8008/f1p12/1655	i2_LQ_OkraNGS_c41948/f1p3/3081	i3_HQ_OkraNGS_c1261/f4p5/4048	i2_LQ_OkraNGS_c6587/f1p2/2603	i3_LQ_OkraNGS_c10489/f1p3/3768	i3_LQ_OkraNGS_c4968/f1p4/3628	i1_LQ_OkraNGS_c20503/f1p0/1893	i2_LQ_OkraNGS_c98462/f2p1/2111	i2_LQ_OkraNGS_c5415/f1p2/2807
ko03420	Genetic Information Processing; Replication and repair; Nucleotide excision repair	169	i3_LQ_OkraNGS_c9231/f1p9/3582	i3_LQ_OkraNGS_c5404/f1p2/3651	i2_LQ_OkraNGS_c67190/f1p0/2577	i2_LQ_OkraNGS_c78924/f1p0/2602	i3_LQ_OkraNGS_c20322/f1p26/3104	i3_LQ_OkraNGS_c10882/f1p12/3120	i3_LQ_OkraNGS_c7870/f1p9/3598	i2_LQ_OkraNGS_c15779/f1p1/2089	i3_HQ_OkraNGS_c7250/f2p6/3752	i4_LQ_OkraNGS_c1581/f1p4/4411	i4_LQ_OkraNGS_c1056/f1p9/4545	i2_LQ_OkraNGS_c44726/f1p0/2053	i2_LQ_OkraNGS_c8934/f1p8/2638	i3_HQ_OkraNGS_c339/f12p0/3581	i3_LQ_OkraNGS_c13331/f1p0/3536	i4_LQ_OkraNGS_c4514/f1p0/4752	i2_LQ_OkraNGS_c35053/f1p17/1962	i2_LQ_OkraNGS_c71301/f1p8/2500	i1_LQ_OkraNGS_c8996/f1p4/1849	i1_LQ_OkraNGS_c10699/f1p0/1945	i0_LQ_OkraNGS_c389/f1p0/493	i8_LQ_OkraNGS_c50/f1p0/8425	i1_LQ_OkraNGS_c47973/f1p14/1098	i3_LQ_OkraNGS_c3982/f1p2/3605	i2_LQ_OkraNGS_c22819/f1p8/2206	i3_LQ_OkraNGS_c24457/f1p4/3337	i2_LQ_OkraNGS_c9727/f2p7/2793	i2_HQ_OkraNGS_c47180/f3p0/2268	i2_LQ_OkraNGS_c41094/f1p0/2188	i2_LQ_OkraNGS_c13624/f1p0/2608	i1_LQ_OkraNGS_c29511/f1p1/1868	i4_LQ_OkraNGS_c2182/f1p4/4372	i3_LQ_OkraNGS_c20166/f1p5/3090	i2_LQ_OkraNGS_c40963/f1p1/2816	i2_LQ_OkraNGS_c33099/f1p6/3009	i4_LQ_OkraNGS_c5212/f1p16/4815	i2_LQ_OkraNGS_c54045/f1p4/2661	i2_LQ_OkraNGS_c20418/f1p2/2907	i2_LQ_OkraNGS_c79169/f1p7/2948	i3_LQ_OkraNGS_c6600/f1p43/3297	i2_LQ_OkraNGS_c20830/f1p0/2529	i1_LQ_OkraNGS_c3167/f3p3/1833	i1_LQ_OkraNGS_c14695/f1p3/1644	i1_LQ_OkraNGS_c20393/f1p3/1951	i3_LQ_OkraNGS_c22492/f1p6/3830	i2_LQ_OkraNGS_c54863/f1p1/2968	i3_LQ_OkraNGS_c8203/f1p0/3680
ko03430	Genetic Information Processing; Replication and repair; Mismatch repair	59	i1_LQ_OkraNGS_c4664/f1p0/1751	i2_LQ_OkraNGS_c78924/f1p0/2602	i1_LQ_OkraNGS_c32771/f1p2/1295	i2_LQ_OkraNGS_c54424/f1p0/2637	i3_LQ_OkraNGS_c19591/f1p29/3573	i3_LQ_OkraNGS_c9231/f1p9/3582	i4_LQ_OkraNGS_c1792/f1p0/4305	i4_LQ_OkraNGS_c7104/f1p26/4018	i4_LQ_OkraNGS_c4721/f1p4/4892	i2_LQ_OkraNGS_c48900/f1p0/2252	i3_LQ_OkraNGS_c20322/f1p26/3104	i3_LQ_OkraNGS_c10882/f1p12/3120	i3_LQ_OkraNGS_c23888/f1p13/3154	i2_LQ_OkraNGS_c84454/f1p0/2642	i2_LQ_OkraNGS_c37110/f2p2/2775	i3_LQ_OkraNGS_c26453/f1p5/3006	i3_LQ_OkraNGS_c6434/f1p5/3288	i4_LQ_OkraNGS_c1056/f1p9/4545	i3_HQ_OkraNGS_c5268/f2p0/3532	i2_LQ_OkraNGS_c40954/f1p0/3012	i3_LQ_OkraNGS_c20552/f1p22/3443	i2_HQ_OkraNGS_c54898/f2p2/2812	i4_LQ_OkraNGS_c1724/f1p5/4662	i1_LQ_OkraNGS_c8996/f1p4/1849	i3_HQ_OkraNGS_c13019/f4p1/3437	i5_LQ_OkraNGS_c2221/f1p5/5363	i3_LQ_OkraNGS_c10489/f1p3/3768	i2_LQ_OkraNGS_c78244/f1p0/2722	i3_LQ_OkraNGS_c7381/f1p0/3474	i3_LQ_OkraNGS_c4968/f1p4/3628	i5_LQ_OkraNGS_c2065/f1p0/5456	i2_HQ_OkraNGS_c47180/f3p0/2268	i2_LQ_OkraNGS_c5415/f1p2/2807	i2_HQ_OkraNGS_c60259/f7p3/2556	i3_LQ_OkraNGS_c7044/f1p3/3560	i2_LQ_OkraNGS_c33099/f1p6/3009	i2_LQ_OkraNGS_c5479/f1p3/2571	i2_LQ_OkraNGS_c24511/f1p3/2494	i3_LQ_OkraNGS_c20166/f1p5/3090	i0_LQ_OkraNGS_c1887/f1p0/916	i3_LQ_OkraNGS_c11282/f1p3/3321	i4_LQ_OkraNGS_c5815/f1p8/4607	i2_LQ_OkraNGS_c6587/f1p2/2603	i2_HQ_OkraNGS_c8469/f4p0/2935	i2_LQ_OkraNGS_c40498/f1p3/2429	i2_LQ_OkraNGS_c51277/f1p4/2753	i3_LQ_OkraNGS_c24873/f1p6/3360
ko03440	Genetic Information Processing; Replication and repair; Homologous recombination	100	i2_LQ_OkraNGS_c39355/f1p0/2434	i3_LQ_OkraNGS_c19030/f1p0/3316	i2_LQ_OkraNGS_c50225/f1p0/2952	i4_LQ_OkraNGS_c1425/f1p7/4979	i2_LQ_OkraNGS_c19407/f1p3/3010	i3_LQ_OkraNGS_c24648/f1p12/3613	i1_LQ_OkraNGS_c19872/f1p9/1752	i2_LQ_OkraNGS_c27796/f1p0/2537	i3_LQ_OkraNGS_c18367/f1p35/3666	i3_LQ_OkraNGS_c18314/f1p8/3120	i2_LQ_OkraNGS_c68862/f1p1/2430	i3_LQ_OkraNGS_c3469/f1p1/3560	i4_LQ_OkraNGS_c4086/f1p1/4257	i4_LQ_OkraNGS_c6347/f1p13/4281	i3_LQ_OkraNGS_c9854/f1p0/3837	i3_LQ_OkraNGS_c10489/f1p3/3768	i2_LQ_OkraNGS_c18192/f1p0/2591	i5_LQ_OkraNGS_c2221/f1p5/5363	i1_LQ_OkraNGS_c13544/f1p0/1972	i2_HQ_OkraNGS_c47180/f3p0/2268	i1_LQ_OkraNGS_c2557/f1p9/1737	i2_LQ_OkraNGS_c50095/f1p0/2207	i2_HQ_OkraNGS_c47123/f2p0/2318	i2_LQ_OkraNGS_c69082/f1p0/2146	i2_LQ_OkraNGS_c2371/f1p3/2568	i0_LQ_OkraNGS_c1887/f1p0/916	i3_LQ_OkraNGS_c6978/f1p18/3677	i2_LQ_OkraNGS_c39847/f1p0/2172	i3_LQ_OkraNGS_c20166/f1p5/3090	i2_LQ_OkraNGS_c82148/f1p1/2928	i2_LQ_OkraNGS_c84454/f1p0/2642	i4_LQ_OkraNGS_c4119/f1p0/4484	i2_LQ_OkraNGS_c79581/f1p1/2881	i2_LQ_OkraNGS_c35029/f1p0/2970	i2_LQ_OkraNGS_c13998/f1p2/2658	i3_LQ_OkraNGS_c18613/f1p4/3117	i1_LQ_OkraNGS_c8996/f1p4/1849	i2_LQ_OkraNGS_c22097/f1p2/2690	i4_HQ_OkraNGS_c814/f2p0/4210	i3_HQ_OkraNGS_c17159/f4p0/3386	i2_LQ_OkraNGS_c58114/f1p0/2066	i2_LQ_OkraNGS_c78924/f1p0/2602	i1_LQ_OkraNGS_c20187/f1p0/1798	i1_LQ_OkraNGS_c10812/f1p0/1842	i3_LQ_OkraNGS_c9231/f1p9/3582	i2_LQ_OkraNGS_c86202/f1p0/2138	i1_LQ_OkraNGS_c16034/f1p14/1197
ko03450	Genetic Information Processing; Replication and repair; Non-homologous end-joining	18	i2_LQ_OkraNGS_c48071/f1p0/2254	i2_LQ_OkraNGS_c79581/f1p1/2881	i2_LQ_OkraNGS_c19100/f1p1/2601	i2_LQ_OkraNGS_c5640/f1p0/2714	i2_LQ_OkraNGS_c50225/f1p0/2952	i3_LQ_OkraNGS_c20180/f1p5/3867	i3_LQ_OkraNGS_c9854/f1p0/3837	i4_LQ_OkraNGS_c6347/f1p13/4281	i2_LQ_OkraNGS_c40203/f2p0/2328	i2_LQ_OkraNGS_c56939/f1p0/2426	i2_LQ_OkraNGS_c36187/f1p0/2773	i2_LQ_OkraNGS_c3971/f1p0/2260	i2_LQ_OkraNGS_c82287/f1p0/2811	i2_LQ_OkraNGS_c82148/f1p1/2928	i4_LQ_OkraNGS_c5452/f1p18/4675	i4_LQ_OkraNGS_c5394/f1p11/4184	i2_LQ_OkraNGS_c53005/f1p1/2213	i2_LQ_OkraNGS_c38991/f1p0/2172
ko03460	Genetic Information Processing; Replication and repair; Fanconi anemia pathway	105	i2_LQ_OkraNGS_c49518/f1p1/3001	i2_LQ_OkraNGS_c33509/f1p6/2248	i2_LQ_OkraNGS_c41044/f2p6/3034	i2_LQ_OkraNGS_c12170/f1p7/2986	i3_LQ_OkraNGS_c4615/f1p1/3410	i2_LQ_OkraNGS_c40498/f1p3/2429	i3_LQ_OkraNGS_c5925/f1p0/3456	i3_LQ_OkraNGS_c22209/f1p32/3622	i3_LQ_OkraNGS_c26723/f1p5/3076	i2_LQ_OkraNGS_c27796/f1p0/2537	i2_HQ_OkraNGS_c60259/f7p3/2556	i2_LQ_OkraNGS_c13624/f1p0/2608	i2_HQ_OkraNGS_c47180/f3p0/2268	i2_LQ_OkraNGS_c20988/f1p3/2167	i2_LQ_OkraNGS_c18192/f1p0/2591	i1_LQ_OkraNGS_c19479/f1p0/1681	i5_LQ_OkraNGS_c2221/f1p5/5363	i3_LQ_OkraNGS_c17919/f1p7/3916	i2_LQ_OkraNGS_c26712/f1p3/2695	i2_LQ_OkraNGS_c53876/f1p7/3039	i3_LQ_OkraNGS_c12349/f1p0/3145	i3_LQ_OkraNGS_c20166/f1p5/3090	i2_LQ_OkraNGS_c39847/f1p0/2172	i2_LQ_OkraNGS_c24511/f1p3/2494	i2_LQ_OkraNGS_c24365/f1p1/2911	i2_LQ_OkraNGS_c84454/f1p0/2642	i2_LQ_OkraNGS_c36178/f1p2/2825	i2_HQ_OkraNGS_c20578/f3p7/2863	i2_LQ_OkraNGS_c33302/f1p0/2510	i2_LQ_OkraNGS_c85171/f1p1/2304	i2_LQ_OkraNGS_c85018/f1p0/2671	i2_LQ_OkraNGS_c49331/f1p7/2284	i2_LQ_OkraNGS_c67265/f1p1/2433	i2_LQ_OkraNGS_c49103/f1p6/2537	i6_LQ_OkraNGS_c440/f1p7/6546	i1_LQ_OkraNGS_c8996/f1p4/1849	i2_LQ_OkraNGS_c47549/f1p6/2789	i3_LQ_OkraNGS_c1621/f2p0/3245	i2_LQ_OkraNGS_c13998/f1p2/2658	i3_LQ_OkraNGS_c9231/f1p9/3582	i2_LQ_OkraNGS_c85896/f1p3/2847	i2_LQ_OkraNGS_c37655/f1p0/2895	i1_LQ_OkraNGS_c16034/f1p14/1197	i4_LQ_OkraNGS_c5222/f1p11/4693	i2_LQ_OkraNGS_c78924/f1p0/2602	i2_LQ_OkraNGS_c67190/f1p0/2577	i2_LQ_OkraNGS_c20789/f1p0/2213
ko04010	Environmental Information Processing; Signal transduction; MAPK signaling pathway	226	i2_LQ_OkraNGS_c42114/f4p13/2279	i1_LQ_OkraNGS_c15962/f1p0/1223	i2_HQ_OkraNGS_c91673/f5p4/2268	i4_LQ_OkraNGS_c3009/f1p0/4833	i2_LQ_OkraNGS_c50420/f1p2/2159	i2_LQ_OkraNGS_c86845/f1p33/2374	i1_LQ_OkraNGS_c47780/f1p2/1081	i5_LQ_OkraNGS_c1585/f1p1/5261	i2_LQ_OkraNGS_c26492/f1p46/2272	i3_LQ_OkraNGS_c20889/f1p1/3631	i1_LQ_OkraNGS_c38134/f1p0/1957	i5_LQ_OkraNGS_c1783/f1p3/5113	i2_LQ_OkraNGS_c64236/f1p6/2345	i2_LQ_OkraNGS_c82945/f1p0/2105	i2_LQ_OkraNGS_c26982/f1p39/2535	i2_HQ_OkraNGS_c13747/f2p7/2420	i3_LQ_OkraNGS_c8057/f1p2/3784	i2_LQ_OkraNGS_c8113/f3p4/2262	i2_LQ_OkraNGS_c70605/f1p5/2530	i4_LQ_OkraNGS_c4480/f1p0/4702	i2_LQ_OkraNGS_c85979/f1p0/2169	i2_LQ_OkraNGS_c25012/f1p17/2353	i2_HQ_OkraNGS_c14687/f3p29/2403	i2_HQ_OkraNGS_c77562/f4p10/2384	i1_LQ_OkraNGS_c36830/f1p0/1840	i2_LQ_OkraNGS_c26172/f1p5/2636	i2_LQ_OkraNGS_c12599/f1p0/2204	i1_LQ_OkraNGS_c23224/f1p0/1882	i3_LQ_OkraNGS_c26531/f1p0/3061	i3_LQ_OkraNGS_c2378/f1p8/3470	i2_LQ_OkraNGS_c85706/f1p49/3091	i2_LQ_OkraNGS_c50136/f1p21/2520	i2_HQ_OkraNGS_c40901/f2p12/2192	i2_HQ_OkraNGS_c46966/f3p28/2277	i1_LQ_OkraNGS_c38460/f1p1/1682	i1_LQ_OkraNGS_c28815/f1p0/1578	i2_LQ_OkraNGS_c20548/f1p3/2624	i2_LQ_OkraNGS_c81912/f1p37/2353	i2_LQ_OkraNGS_c26432/f1p0/2529	i2_LQ_OkraNGS_c85227/f1p1/2814	i2_HQ_OkraNGS_c99304/f16p31/2365	i2_LQ_OkraNGS_c53533/f1p0/2152	i2_LQ_OkraNGS_c55009/f1p31/2769	i2_HQ_OkraNGS_c900/f17p13/2179	i2_LQ_OkraNGS_c21013/f1p1/2606	i2_LQ_OkraNGS_c96596/f2p44/2254	i2_LQ_OkraNGS_c29147/f2p4/2058
ko04011	Environmental Information Processing; Signal transduction; MAPK signaling pathway - yeast	295	i2_LQ_OkraNGS_c76272/f5p13/2211	i2_LQ_OkraNGS_c16498/f1p1/2088	i2_LQ_OkraNGS_c2854/f1p10/2117	i2_LQ_OkraNGS_c65347/f1p33/2049	i2_LQ_OkraNGS_c48633/f1p7/2323	i2_LQ_OkraNGS_c13925/f1p10/3024	i2_LQ_OkraNGS_c21636/f1p7/2097	i2_LQ_OkraNGS_c3123/f1p10/2426	i3_LQ_OkraNGS_c3512/f1p77/4090	i1_LQ_OkraNGS_c37258/f1p9/1812	i3_HQ_OkraNGS_c2066/f2p0/3170	i2_HQ_OkraNGS_c61897/f3p15/2249	i2_LQ_OkraNGS_c84258/f1p1/2911	i0_LQ_OkraNGS_c1275/f1p12/991	i2_LQ_OkraNGS_c68111/f1p6/2211	i1_LQ_OkraNGS_c16336/f1p0/1189	i2_LQ_OkraNGS_c22402/f1p2/2292	i3_LQ_OkraNGS_c28564/f1p19/3000	i2_HQ_OkraNGS_c13582/f5p10/2203	i2_LQ_OkraNGS_c5448/f1p10/2985	i6_LQ_OkraNGS_c453/f1p0/6555	i2_LQ_OkraNGS_c5518/f3p10/2256	i1_LQ_OkraNGS_c21633/f1p8/1932	i3_LQ_OkraNGS_c19947/f1p11/3245	i3_LQ_OkraNGS_c11755/f1p4/3392	i3_LQ_OkraNGS_c3182/f1p0/3370	i3_LQ_OkraNGS_c6179/f1p25/3218	i1_LQ_OkraNGS_c25450/f1p2/1777	i2_HQ_OkraNGS_c14317/f2p8/2108	i1_LQ_OkraNGS_c18425/f2p6/1947	i2_LQ_OkraNGS_c95146/f1p5/1828	i2_LQ_OkraNGS_c82417/f1p1/2842	i0_LQ_OkraNGS_c867/f1p13/1004	i2_LQ_OkraNGS_c90565/f1p3/2089	i2_LQ_OkraNGS_c6381/f1p31/2030	i3_LQ_OkraNGS_c7616/f1p74/4011	i1_LQ_OkraNGS_c29946/f1p5/1684	i1_LQ_OkraNGS_c28338/f1p4/1975	i3_LQ_OkraNGS_c24131/f1p3/3893	i2_LQ_OkraNGS_c33564/f1p10/2869	i3_LQ_OkraNGS_c1691/f2p16/3154	i4_LQ_OkraNGS_c1541/f1p6/4294	i2_LQ_OkraNGS_c42583/f1p6/3104	i1_LQ_OkraNGS_c12742/f1p1/1861	i3_LQ_OkraNGS_c13765/f1p0/3408	i2_LQ_OkraNGS_c67418/f2p9/2397	i5_LQ_OkraNGS_c2484/f1p2/5584
ko04012	Environmental Information Processing; Signal transduction; ErbB signaling pathway	47	i3_LQ_OkraNGS_c14127/f1p5/3161	i1_LQ_OkraNGS_c23737/f1p0/2019	i1_LQ_OkraNGS_c6897/f1p3/1931	i2_LQ_OkraNGS_c93650/f1p1/2385	i1_LQ_OkraNGS_c29640/f1p0/1673	i1_LQ_OkraNGS_c36830/f1p0/1840	i1_LQ_OkraNGS_c25978/f1p4/1685	i2_LQ_OkraNGS_c69060/f1p1/1886	i2_LQ_OkraNGS_c14089/f1p4/2639	i3_LQ_OkraNGS_c11371/f1p0/3227	i2_LQ_OkraNGS_c16085/f1p5/2049	i2_LQ_OkraNGS_c26619/f1p4/2318	i2_LQ_OkraNGS_c13511/f1p5/2606	i1_LQ_OkraNGS_c37329/f1p5/1863	i1_LQ_OkraNGS_c11083/f1p14/1914	i2_LQ_OkraNGS_c84854/f1p4/2858	i4_LQ_OkraNGS_c902/f1p0/4839	i1_LQ_OkraNGS_c34795/f2p0/1944	i2_LQ_OkraNGS_c44612/f1p4/2041	i2_LQ_OkraNGS_c22367/f1p4/2789	i1_LQ_OkraNGS_c46686/f1p0/1082	i1_LQ_OkraNGS_c10505/f2p0/1973	i1_LQ_OkraNGS_c3923/f1p1/1906	i1_LQ_OkraNGS_c34958/f1p0/1932	i4_LQ_OkraNGS_c1238/f1p0/4377	i2_LQ_OkraNGS_c64279/f1p5/2698	i2_LQ_OkraNGS_c102254/f1p4/2035	i2_LQ_OkraNGS_c19594/f1p3/2195	i2_LQ_OkraNGS_c23468/f1p1/2502	i1_LQ_OkraNGS_c25970/f1p0/1843	i1_LQ_OkraNGS_c3988/f1p6/1940	i2_LQ_OkraNGS_c65128/f1p4/2011	i1_LQ_OkraNGS_c4761/f1p0/1882	i2_LQ_OkraNGS_c85466/f1p4/2064	i5_LQ_OkraNGS_c1323/f1p0/5666	i1_LQ_OkraNGS_c13850/f1p12/1685	i1_LQ_OkraNGS_c25286/f1p13/1991	i1_LQ_OkraNGS_c19053/f1p2/2019	i3_LQ_OkraNGS_c9318/f1p0/3221	i1_LQ_OkraNGS_c34870/f1p0/1795	i2_LQ_OkraNGS_c66533/f1p4/2130	i1_LQ_OkraNGS_c25431/f2p0/1958	i2_LQ_OkraNGS_c35995/f1p5/2769	i1_LQ_OkraNGS_c12906/f1p1/1901	i2_LQ_OkraNGS_c27002/f1p3/2764	i6_LQ_OkraNGS_c329/f1p0/6824	i2_LQ_OkraNGS_c64414/f1p1/2158
ko04013	Environmental Information Processing; Signal transduction; MAPK signaling pathway - fly	112	i2_LQ_OkraNGS_c18882/f1p2/2954	i4_LQ_OkraNGS_c5163/f1p3/4967	i3_LQ_OkraNGS_c21324/f1p0/3624	i3_LQ_OkraNGS_c8948/f1p6/3756	i2_LQ_OkraNGS_c89543/f1p0/2104	i2_LQ_OkraNGS_c55804/f1p1/2567	i2_HQ_OkraNGS_c79141/f2p2/2620	i2_LQ_OkraNGS_c10024/f1p5/2389	i3_LQ_OkraNGS_c22954/f1p0/3202	i2_LQ_OkraNGS_c69060/f1p1/1886	i1_LQ_OkraNGS_c23737/f1p0/2019	i3_LQ_OkraNGS_c4946/f1p0/3499	i4_LQ_OkraNGS_c3658/f1p0/4189	i3_LQ_OkraNGS_c17689/f1p26/3795	i1_LQ_OkraNGS_c20918/f1p3/1540	i2_LQ_OkraNGS_c35219/f1p1/2568	i4_LQ_OkraNGS_c2320/f1p0/4539	i2_LQ_OkraNGS_c86066/f1p7/2869	i3_LQ_OkraNGS_c9630/f1p7/3377	i2_LQ_OkraNGS_c47249/f1p0/2897	i2_LQ_OkraNGS_c94331/f1p4/2649	i3_LQ_OkraNGS_c22386/f1p8/3482	i2_LQ_OkraNGS_c9185/f1p5/2214	i0_LQ_OkraNGS_c879/f1p0/755	i2_LQ_OkraNGS_c20099/f1p2/2772	i2_LQ_OkraNGS_c30766/f1p5/2130	i3_LQ_OkraNGS_c10914/f1p2/3824	i3_LQ_OkraNGS_c10435/f1p0/3689	i3_LQ_OkraNGS_c11057/f1p0/3510	i3_LQ_OkraNGS_c15113/f1p12/3066	i3_LQ_OkraNGS_c12257/f1p5/3754	i1_LQ_OkraNGS_c5590/f1p0/2013	i1_LQ_OkraNGS_c39084/f1p0/1789	i2_LQ_OkraNGS_c34127/f1p4/2341	i1_LQ_OkraNGS_c29940/f1p0/1835	i2_HQ_OkraNGS_c20271/f2p0/3035	i4_LQ_OkraNGS_c3727/f1p0/4295	i1_LQ_OkraNGS_c28922/f1p0/1836	i3_HQ_OkraNGS_c1910/f4p13/3794	i3_LQ_OkraNGS_c10511/f1p0/3346	i3_HQ_OkraNGS_c1632/f2p14/3758	i2_LQ_OkraNGS_c63157/f1p1/2352	i1_HQ_OkraNGS_c13538/f2p2/2016	i3_HQ_OkraNGS_c4557/f3p0/3835	i2_LQ_OkraNGS_c63654/f1p0/2394	i2_LQ_OkraNGS_c64414/f1p1/2158	i2_LQ_OkraNGS_c102104/f1p2/2019
ko04014	Environmental Information Processing; Signal transduction; Ras signaling pathway	127	i0_LQ_OkraNGS_c1316/f1p0/830	i2_LQ_OkraNGS_c49198/f1p26/2610	i2_LQ_OkraNGS_c15313/f1p0/2105	i2_LQ_OkraNGS_c69060/f1p1/1886	i2_LQ_OkraNGS_c49476/f1p36/2438	i3_LQ_OkraNGS_c24536/f1p1/3539	i3_LQ_OkraNGS_c6595/f1p0/3112	i1_LQ_OkraNGS_c12481/f1p0/1981	i1_LQ_OkraNGS_c23737/f1p0/2019	i3_LQ_OkraNGS_c9308/f1p7/3234	i2_LQ_OkraNGS_c35219/f1p1/2568	i2_LQ_OkraNGS_c86590/f1p36/2763	i3_HQ_OkraNGS_c17150/f4p0/3497	i5_LQ_OkraNGS_c1161/f1p0/5746	i2_LQ_OkraNGS_c9828/f1p0/2451	i2_LQ_OkraNGS_c41896/f1p0/2858	i3_LQ_OkraNGS_c4770/f1p0/3216	i2_LQ_OkraNGS_c55554/f1p1/2843	i3_HQ_OkraNGS_c2270/f4p5/3663	i3_LQ_OkraNGS_c18965/f1p5/3985	i2_LQ_OkraNGS_c86511/f1p5/2751	i3_LQ_OkraNGS_c22569/f1p8/3815	i3_LQ_OkraNGS_c16009/f1p0/3057	i2_HQ_OkraNGS_c72585/f2p16/2036	i2_LQ_OkraNGS_c21075/f1p1/2314	i0_LQ_OkraNGS_c968/f1p13/669	i2_LQ_OkraNGS_c39634/f1p2/2721	i3_LQ_OkraNGS_c26530/f1p0/3020	i2_LQ_OkraNGS_c93355/f1p5/3028	i3_LQ_OkraNGS_c14286/f1p7/3972	i2_LQ_OkraNGS_c58739/f1p31/2825	i2_LQ_OkraNGS_c39067/f1p10/2408	i4_LQ_OkraNGS_c6976/f1p4/4110	i4_LQ_OkraNGS_c3520/f1p6/4339	i2_LQ_OkraNGS_c94100/f1p1/2336	i3_LQ_OkraNGS_c10088/f1p1/3152	i1_LQ_OkraNGS_c18400/f3p55/1977	i3_LQ_OkraNGS_c22104/f1p18/3692	i2_HQ_OkraNGS_c9821/f2p35/3046	i2_LQ_OkraNGS_c39332/f1p0/2665	i2_HQ_OkraNGS_c9564/f2p1/2322	i3_LQ_OkraNGS_c3918/f1p6/3408	i10_LQ_OkraNGS_c2/f1p0/10750	i3_LQ_OkraNGS_c7882/f1p4/3699	i2_LQ_OkraNGS_c20831/f1p0/2394	i2_LQ_OkraNGS_c41084/f1p5/2297	i2_LQ_OkraNGS_c64414/f1p1/2158
ko04015	Environmental Information Processing; Signal transduction; Rap1 signaling pathway	33	i1_LQ_OkraNGS_c4226/f1p7/1902	i2_LQ_OkraNGS_c64414/f1p1/2158	i3_LQ_OkraNGS_c17968/f1p5/3181	i0_HQ_OkraNGS_c149/f2p0/695	i2_LQ_OkraNGS_c21013/f1p1/2606	i2_LQ_OkraNGS_c81200/f1p16/2245	i2_LQ_OkraNGS_c85227/f1p1/2814	i2_HQ_OkraNGS_c72585/f2p16/2036	i0_LQ_OkraNGS_c968/f1p13/669	i1_LQ_OkraNGS_c27888/f1p0/1442	i0_LQ_OkraNGS_c1222/f1p11/731	i1_LQ_OkraNGS_c4613/f1p0/1916	i2_LQ_OkraNGS_c23468/f1p1/2502	i1_LQ_OkraNGS_c18400/f3p55/1977	i1_LQ_OkraNGS_c16250/f1p0/1410	i0_LQ_OkraNGS_c631/f1p0/693	i0_LQ_OkraNGS_c1254/f1p23/785	i2_LQ_OkraNGS_c35219/f1p1/2568	i3_HQ_OkraNGS_c17150/f4p0/3497	i0_LQ_OkraNGS_c879/f1p0/755	i1_LQ_OkraNGS_c47780/f1p2/1081	i0_LQ_OkraNGS_c277/f1p0/785	i2_LQ_OkraNGS_c84383/f1p5/2670	i0_LQ_OkraNGS_c1316/f1p0/830	i3_LQ_OkraNGS_c14961/f1p2/3022	i2_LQ_OkraNGS_c7179/f1p15/2816	i2_LQ_OkraNGS_c23218/f1p0/2397	i2_LQ_OkraNGS_c69060/f1p1/1886	i0_LQ_OkraNGS_c296/f1p0/700	i1_LQ_OkraNGS_c36830/f1p0/1840	i1_LQ_OkraNGS_c23737/f1p0/2019	i0_LQ_OkraNGS_c432/f1p0/707	i2_LQ_OkraNGS_c85979/f1p0/2169
ko04016	Environmental Information Processing; Signal transduction; MAPK signaling pathway - plant	846	i2_HQ_OkraNGS_c1696/f2p6/2644	i2_LQ_OkraNGS_c87035/f1p10/2429	i2_LQ_OkraNGS_c40211/f1p48/2676	i3_LQ_OkraNGS_c5472/f1p0/3176	i2_HQ_OkraNGS_c88030/f2p3/2077	i2_LQ_OkraNGS_c81753/f1p14/2161	i3_LQ_OkraNGS_c3616/f2p1/3724	i1_HQ_OkraNGS_c12473/f2p0/1629	i3_LQ_OkraNGS_c8244/f1p0/3300	i1_LQ_OkraNGS_c16169/f1p0/1175	i3_LQ_OkraNGS_c2307/f1p14/3492	i2_HQ_OkraNGS_c61959/f2p7/2474	i2_LQ_OkraNGS_c27046/f1p4/2768	i3_LQ_OkraNGS_c10767/f1p4/3321	i1_LQ_OkraNGS_c2980/f1p2/1808	i1_LQ_OkraNGS_c6395/f1p5/1959	i9_LQ_OkraNGS_c7/f1p0/9678	i4_HQ_OkraNGS_c430/f2p0/4877	i1_LQ_OkraNGS_c15631/f1p0/1147	i1_HQ_OkraNGS_c13019/f2p1/1857	i3_LQ_OkraNGS_c5789/f1p11/3196	i2_LQ_OkraNGS_c48732/f1p2/2323	i3_LQ_OkraNGS_c6624/f3p0/3517	i2_LQ_OkraNGS_c36243/f1p7/2392	i2_HQ_OkraNGS_c24998/f3p3/2342	i2_LQ_OkraNGS_c15823/f1p46/1871	i4_LQ_OkraNGS_c3734/f1p0/4336	i1_LQ_OkraNGS_c31642/f1p0/1345	i3_LQ_OkraNGS_c3107/f1p6/3471	i2_LQ_OkraNGS_c38770/f1p10/2584	i1_HQ_OkraNGS_c18647/f2p17/1930	i2_LQ_OkraNGS_c63361/f1p2/2407	i3_LQ_OkraNGS_c3495/f1p1/3813	i2_LQ_OkraNGS_c62242/f1p2/2332	i2_LQ_OkraNGS_c69047/f1p7/2708	i2_LQ_OkraNGS_c81024/f1p1/2711	i1_LQ_OkraNGS_c19573/f1p0/1883	i2_LQ_OkraNGS_c47259/f1p42/2423	i2_LQ_OkraNGS_c53586/f1p3/2737	i2_LQ_OkraNGS_c94563/f1p20/2653	i1_HQ_OkraNGS_c19589/f2p5/1810	i4_LQ_OkraNGS_c5773/f1p3/4650	i2_LQ_OkraNGS_c11475/f1p12/2247	i1_LQ_OkraNGS_c32769/f1p3/1306	i2_LQ_OkraNGS_c19593/f1p3/2916	i1_LQ_OkraNGS_c10199/f1p0/1813	i3_LQ_OkraNGS_c8149/f1p3/3534
ko04020	Environmental Information Processing; Signal transduction; Calcium signaling pathway	104	i2_LQ_OkraNGS_c53533/f1p0/2152	i2_LQ_OkraNGS_c81200/f1p16/2245	i4_LQ_OkraNGS_c5416/f1p25/4720	i2_LQ_OkraNGS_c89679/f1p7/2098	i4_LQ_OkraNGS_c3037/f1p4/4360	i2_LQ_OkraNGS_c24761/f1p6/2225	i1_LQ_OkraNGS_c15843/f1p7/1319	i2_LQ_OkraNGS_c72661/f2p7/2043	i2_LQ_OkraNGS_c26432/f1p0/2529	i2_LQ_OkraNGS_c64823/f1p7/2129	i1_LQ_OkraNGS_c4226/f1p7/1902	i1_LQ_OkraNGS_c4919/f1p7/1599	i1_LQ_OkraNGS_c38899/f1p1/1608	i1_HQ_OkraNGS_c11242/f2p8/1575	i2_HQ_OkraNGS_c69922/f2p6/2315	i2_LQ_OkraNGS_c84856/f1p1/2637	i2_LQ_OkraNGS_c49008/f1p3/2553	i1_LQ_OkraNGS_c27888/f1p0/1442	i1_LQ_OkraNGS_c37824/f1p0/1969	i0_LQ_OkraNGS_c1222/f1p11/731	i1_LQ_OkraNGS_c4613/f1p0/1916	i1_LQ_OkraNGS_c5421/f1p39/1987	i1_LQ_OkraNGS_c9599/f1p8/1941	i2_LQ_OkraNGS_c82407/f1p4/3130	i2_LQ_OkraNGS_c65066/f1p1/2271	i1_LQ_OkraNGS_c2897/f1p1/1671	i2_LQ_OkraNGS_c84383/f1p5/2670	i0_LQ_OkraNGS_c1254/f1p23/785	i2_LQ_OkraNGS_c82945/f1p0/2105	i0_LQ_OkraNGS_c631/f1p0/693	i1_LQ_OkraNGS_c12499/f1p1/1633	i1_LQ_OkraNGS_c28440/f1p4/1528	i1_LQ_OkraNGS_c46799/f1p0/1104	i2_LQ_OkraNGS_c24855/f1p7/2406	i2_LQ_OkraNGS_c54674/f2p5/2339	i2_LQ_OkraNGS_c94238/f1p20/2431	i2_HQ_OkraNGS_c87794/f4p6/2080	i3_LQ_OkraNGS_c24358/f1p1/3223	i2_LQ_OkraNGS_c12599/f1p0/2204	i1_LQ_OkraNGS_c33473/f1p34/1376	i1_LQ_OkraNGS_c8777/f1p1/1785	i3_LQ_OkraNGS_c13067/f1p4/3837	i3_LQ_OkraNGS_c19769/f1p0/3666	i3_LQ_OkraNGS_c18247/f1p16/3668	i0_LQ_OkraNGS_c432/f1p0/707	i5_LQ_OkraNGS_c3097/f1p4/5049	i1_LQ_OkraNGS_c6547/f1p0/1897
ko04022	Environmental Information Processing; Signal transduction; cGMP-PKG signaling pathway	93	i2_LQ_OkraNGS_c94238/f1p20/2431	i0_LQ_OkraNGS_c631/f1p0/693	i2_LQ_OkraNGS_c82945/f1p0/2105	i1_LQ_OkraNGS_c12499/f1p1/1633	i1_LQ_OkraNGS_c28440/f1p4/1528	i0_LQ_OkraNGS_c1254/f1p23/785	i1_LQ_OkraNGS_c46799/f1p0/1104	i2_LQ_OkraNGS_c69513/f1p1/2332	i2_LQ_OkraNGS_c12495/f1p3/2785	i1_LQ_OkraNGS_c2897/f1p1/1671	i2_LQ_OkraNGS_c84383/f1p5/2670	i2_LQ_OkraNGS_c82407/f1p4/3130	i2_LQ_OkraNGS_c55032/f1p0/2242	i2_LQ_OkraNGS_c25160/f1p3/2760	i2_LQ_OkraNGS_c7179/f1p15/2816	i1_LQ_OkraNGS_c33897/f3p3/1520	i1_LQ_OkraNGS_c15559/f1p7/1380	i2_LQ_OkraNGS_c69548/f1p11/2440	i3_LQ_OkraNGS_c19769/f1p0/3666	i3_LQ_OkraNGS_c18247/f1p16/3668	i0_LQ_OkraNGS_c432/f1p0/707	i5_LQ_OkraNGS_c3097/f1p4/5049	i1_LQ_OkraNGS_c33473/f1p34/1376	i2_LQ_OkraNGS_c12599/f1p0/2204	i1_LQ_OkraNGS_c8777/f1p1/1785	i1_LQ_OkraNGS_c36830/f1p0/1840	i3_LQ_OkraNGS_c13067/f1p4/3837	i1_LQ_OkraNGS_c4919/f1p7/1599	i2_LQ_OkraNGS_c84219/f1p1/2312	i1_LQ_OkraNGS_c4226/f1p7/1902	i4_LQ_OkraNGS_c6886/f1p16/4069	i1_LQ_OkraNGS_c23057/f1p5/1808	i2_LQ_OkraNGS_c26432/f1p0/2529	i2_LQ_OkraNGS_c53533/f1p0/2152	i2_LQ_OkraNGS_c81200/f1p16/2245	i4_LQ_OkraNGS_c3037/f1p4/4360	i1_LQ_OkraNGS_c21074/f1p6/1531	i0_LQ_OkraNGS_c1222/f1p11/731	i2_LQ_OkraNGS_c23468/f1p1/2502	i1_LQ_OkraNGS_c4613/f1p0/1916	i1_LQ_OkraNGS_c5421/f1p39/1987	i1_LQ_OkraNGS_c28818/f1p0/1590	i2_LQ_OkraNGS_c63941/f1p0/2207	i1_LQ_OkraNGS_c27888/f1p0/1442	i1_HQ_OkraNGS_c11242/f2p8/1575	i2_LQ_OkraNGS_c84856/f1p1/2637	i2_LQ_OkraNGS_c52198/f1p2/2135
ko04024	Environmental Information Processing; Signal transduction; cAMP signaling pathway	187	i2_LQ_OkraNGS_c10666/f1p9/2259	i2_LQ_OkraNGS_c41084/f1p5/2297	i2_LQ_OkraNGS_c64414/f1p1/2158	i3_LQ_OkraNGS_c7882/f1p4/3699	i2_LQ_OkraNGS_c84703/f1p0/2192	i10_LQ_OkraNGS_c2/f1p0/10750	i2_LQ_OkraNGS_c102376/f1p1/2045	i3_LQ_OkraNGS_c3918/f1p6/3408	i2_LQ_OkraNGS_c22817/f1p20/2987	i3_LQ_OkraNGS_c19910/f1p6/3792	i1_LQ_OkraNGS_c18400/f3p55/1977	i3_LQ_OkraNGS_c10088/f1p1/3152	i4_LQ_OkraNGS_c3520/f1p6/4339	i2_HQ_OkraNGS_c27529/f2p14/2753	i5_LQ_OkraNGS_c1809/f1p14/5988	i4_LQ_OkraNGS_c4295/f1p7/4995	i2_LQ_OkraNGS_c49644/f1p9/2604	i2_HQ_OkraNGS_c9821/f2p35/3046	i1_LQ_OkraNGS_c24038/f1p14/1588	i2_LQ_OkraNGS_c39634/f1p2/2721	i2_LQ_OkraNGS_c2017/f6p14/2438	i2_LQ_OkraNGS_c93355/f1p5/3028	i3_LQ_OkraNGS_c26530/f1p0/3020	i2_HQ_OkraNGS_c24966/f2p2/2388	i3_LQ_OkraNGS_c18965/f1p5/3985	i5_LQ_OkraNGS_c2556/f1p0/5670	i3_LQ_OkraNGS_c3887/f1p0/3088	i2_LQ_OkraNGS_c86511/f1p5/2751	i9_LQ_OkraNGS_c11/f1p0/9108	i2_HQ_OkraNGS_c9960/f2p17/2478	i2_LQ_OkraNGS_c86590/f1p36/2763	i4_LQ_OkraNGS_c5402/f1p2/4830	i2_LQ_OkraNGS_c26501/f2p2/2548	i2_LQ_OkraNGS_c35219/f1p1/2568	i2_LQ_OkraNGS_c55554/f1p1/2843	i3_LQ_OkraNGS_c4770/f1p0/3216	i3_HQ_OkraNGS_c2270/f4p5/3663	i2_LQ_OkraNGS_c41896/f1p0/2858	i2_LQ_OkraNGS_c69060/f1p1/1886	i2_LQ_OkraNGS_c1454/f8p8/2258	i1_LQ_OkraNGS_c12481/f1p0/1981	i3_LQ_OkraNGS_c6595/f1p0/3112	i2_LQ_OkraNGS_c65701/f1p15/2389	i3_LQ_OkraNGS_c11975/f1p8/3668	i6_LQ_OkraNGS_c510/f1p0/6185	i5_LQ_OkraNGS_c1659/f1p52/5864	i2_LQ_OkraNGS_c49198/f1p26/2610
ko04062	Organismal Systems; Immune system; Chemokine signaling pathway	44	i1_LQ_OkraNGS_c19053/f1p2/2019	i1_LQ_OkraNGS_c34870/f1p0/1795	i2_LQ_OkraNGS_c66533/f1p4/2130	i2_LQ_OkraNGS_c85227/f1p1/2814	i1_LQ_OkraNGS_c25431/f2p0/1958	i2_LQ_OkraNGS_c21013/f1p1/2606	i1_LQ_OkraNGS_c12906/f1p1/1901	i2_LQ_OkraNGS_c33707/f1p0/2236	i2_LQ_OkraNGS_c18231/f1p0/2363	i2_LQ_OkraNGS_c20831/f1p0/2394	i3_LQ_OkraNGS_c17968/f1p5/3181	i2_LQ_OkraNGS_c27002/f1p3/2764	i2_LQ_OkraNGS_c64414/f1p1/2158	i1_LQ_OkraNGS_c6243/f1p19/1524	i1_LQ_OkraNGS_c10505/f2p0/1973	i1_LQ_OkraNGS_c3923/f1p1/1906	i2_LQ_OkraNGS_c39332/f1p0/2665	i1_LQ_OkraNGS_c34958/f1p0/1932	i2_LQ_OkraNGS_c102254/f1p4/2035	i1_LQ_OkraNGS_c25970/f1p0/1843	i2_LQ_OkraNGS_c23468/f1p1/2502	i2_LQ_OkraNGS_c85466/f1p4/2064	i1_LQ_OkraNGS_c4761/f1p0/1882	i1_LQ_OkraNGS_c25286/f1p13/1991	i1_LQ_OkraNGS_c13850/f1p12/1685	i2_LQ_OkraNGS_c26619/f1p4/2318	i1_LQ_OkraNGS_c37329/f1p5/1863	i1_LQ_OkraNGS_c11083/f1p14/1914	i1_LQ_OkraNGS_c47780/f1p2/1081	i2_LQ_OkraNGS_c35219/f1p1/2568	i2_LQ_OkraNGS_c22367/f1p4/2789	i1_HQ_OkraNGS_c7468/f2p2/1528	i1_LQ_OkraNGS_c34795/f2p0/1944	i2_LQ_OkraNGS_c44612/f1p4/2041	i2_LQ_OkraNGS_c85979/f1p0/2169	i1_LQ_OkraNGS_c23737/f1p0/2019	i1_LQ_OkraNGS_c6897/f1p3/1931	i1_LQ_OkraNGS_c36830/f1p0/1840	i3_LQ_OkraNGS_c11371/f1p0/3227	i2_LQ_OkraNGS_c14089/f1p4/2639	i2_LQ_OkraNGS_c23218/f1p0/2397	i2_LQ_OkraNGS_c69060/f1p1/1886	i3_LQ_OkraNGS_c14961/f1p2/3022	i1_LQ_OkraNGS_c29376/f1p0/1883
ko04064	Environmental Information Processing; Signal transduction; NF-kappa B signaling pathway	491	i2_LQ_OkraNGS_c44352/f1p13/2118	i2_LQ_OkraNGS_c35847/f1p2/2167	i1_LQ_OkraNGS_c7622/f1p4/1619	i1_LQ_OkraNGS_c29383/f1p0/1925	i2_HQ_OkraNGS_c12998/f4p2/2723	i1_LQ_OkraNGS_c35516/f1p19/1945	i2_LQ_OkraNGS_c84325/f1p1/2318	i2_LQ_OkraNGS_c33393/f1p3/2938	i2_LQ_OkraNGS_c69919/f1p4/2341	i2_LQ_OkraNGS_c55668/f1p0/2538	i2_HQ_OkraNGS_c98584/f6p7/2293	i2_LQ_OkraNGS_c4413/f1p2/2458	i3_LQ_OkraNGS_c23149/f1p0/3479	i1_LQ_OkraNGS_c13031/f1p0/1500	i2_HQ_OkraNGS_c39250/f2p4/2145	i2_LQ_OkraNGS_c33560/f1p1/2303	i2_LQ_OkraNGS_c102014/f1p0/2003	i2_LQ_OkraNGS_c75032/f1p1/2054	i2_LQ_OkraNGS_c34821/f1p0/2886	i4_LQ_OkraNGS_c4215/f1p5/4649	i2_LQ_OkraNGS_c47120/f3p4/2706	i3_LQ_OkraNGS_c5469/f1p0/3900	i2_LQ_OkraNGS_c42193/f1p1/2976	i1_LQ_OkraNGS_c9535/f1p8/1984	i2_LQ_OkraNGS_c40121/f1p14/2195	i2_HQ_OkraNGS_c68651/f2p9/2333	i1_LQ_OkraNGS_c39371/f1p5/1956	i2_LQ_OkraNGS_c89289/f1p0/2084	i3_LQ_OkraNGS_c11468/f1p8/3245	i1_LQ_OkraNGS_c3337/f1p9/1987	i2_LQ_OkraNGS_c36895/f1p9/2467	i1_LQ_OkraNGS_c10782/f1p7/2002	i2_LQ_OkraNGS_c9882/f7p4/2686	i3_LQ_OkraNGS_c21294/f1p20/3152	i2_LQ_OkraNGS_c55139/f1p0/2208	i2_LQ_OkraNGS_c49736/f1p1/2249	i2_HQ_OkraNGS_c33746/f4p24/2621	i1_LQ_OkraNGS_c21350/f1p4/1807	i1_LQ_OkraNGS_c12540/f1p7/1825	i2_LQ_OkraNGS_c49019/f1p1/2699	i1_LQ_OkraNGS_c22760/f1p38/2003	i3_LQ_OkraNGS_c18177/f1p2/3680	i2_LQ_OkraNGS_c67048/f1p4/2488	i2_LQ_OkraNGS_c8888/f1p0/2165	i2_LQ_OkraNGS_c66725/f1p4/2945	i2_LQ_OkraNGS_c21880/f1p0/2446	i1_LQ_OkraNGS_c16786/f1p12/1451
ko04066	Environmental Information Processing; Signal transduction; HIF-1 signaling pathway	188	i4_LQ_OkraNGS_c2457/f1p10/4637	i2_LQ_OkraNGS_c24964/f1p10/2616	i1_LQ_OkraNGS_c21559/f1p7/1581	i3_LQ_OkraNGS_c21825/f1p0/3147	i1_LQ_OkraNGS_c42130/f1p0/1257	i1_LQ_OkraNGS_c38081/f1p8/1944	i1_LQ_OkraNGS_c37793/f1p2/1958	i2_LQ_OkraNGS_c2848/f1p5/2070	i1_LQ_OkraNGS_c7551/f1p3/1920	i1_HQ_OkraNGS_c30781/f3p2/1336	i1_LQ_OkraNGS_c26798/f1p36/1903	i3_LQ_OkraNGS_c10563/f1p0/3156	i1_LQ_OkraNGS_c3038/f1p1/1673	i2_LQ_OkraNGS_c15575/f1p0/2145	i2_LQ_OkraNGS_c12007/f1p0/2456	i1_LQ_OkraNGS_c3293/f1p0/1778	i1_LQ_OkraNGS_c37652/f1p0/1765	i3_LQ_OkraNGS_c6787/f1p16/3742	i2_LQ_OkraNGS_c65128/f1p4/2011	i3_LQ_OkraNGS_c13279/f1p17/3442	i2_LQ_OkraNGS_c83985/f1p0/2461	i2_HQ_OkraNGS_c12859/f4p11/2502	i2_LQ_OkraNGS_c102600/f1p18/2073	i2_LQ_OkraNGS_c53735/f1p5/2282	i1_LQ_OkraNGS_c4660/f1p0/1749	i1_HQ_OkraNGS_c18673/f2p47/1751	i1_LQ_OkraNGS_c46686/f1p0/1082	i1_LQ_OkraNGS_c23737/f1p0/2019	i1_LQ_OkraNGS_c2970/f1p36/1816	i2_LQ_OkraNGS_c4118/f1p1/2302	i1_LQ_OkraNGS_c22526/f1p64/1721	i2_LQ_OkraNGS_c12715/f6p11/2456	i1_LQ_OkraNGS_c42693/f11p0/1653	i1_LQ_OkraNGS_c29640/f1p0/1673	i1_LQ_OkraNGS_c38211/f1p14/1980	i2_LQ_OkraNGS_c3177/f1p20/2961	i1_LQ_OkraNGS_c25978/f1p4/1685	i2_LQ_OkraNGS_c21959/f1p8/2574	i1_LQ_OkraNGS_c12871/f1p5/2002	i2_LQ_OkraNGS_c49938/f1p3/2600	i2_LQ_OkraNGS_c12413/f1p9/2652	i2_HQ_OkraNGS_c91041/f10p10/2519	i1_LQ_OkraNGS_c15586/f1p1/1399	i1_LQ_OkraNGS_c26867/f1p1/1540	i1_LQ_OkraNGS_c20436/f1p19/1981	i2_LQ_OkraNGS_c68051/f1p10/2878	i4_LQ_OkraNGS_c5697/f1p5/4245
ko04068	Environmental Information Processing; Signal transduction; FoxO signaling pathway	285	i2_HQ_OkraNGS_c84901/f2p15/2558	i3_HQ_OkraNGS_c1306/f6p14/3913	i2_LQ_OkraNGS_c39550/f1p18/3022	i4_LQ_OkraNGS_c7291/f1p14/4060	i1_HQ_OkraNGS_c2061/f4p10/2028	i4_LQ_OkraNGS_c2043/f1p8/4463	i2_LQ_OkraNGS_c49812/f1p2/2272	i2_LQ_OkraNGS_c56172/f1p36/2024	i1_LQ_OkraNGS_c21275/f1p0/1810	i2_LQ_OkraNGS_c64414/f1p1/2158	i3_LQ_OkraNGS_c19910/f1p6/3792	i1_LQ_OkraNGS_c19509/f1p5/1778	i4_LQ_OkraNGS_c4239/f1p0/4422	i5_LQ_OkraNGS_c1809/f1p14/5988	i0_LQ_OkraNGS_c1636/f1p0/559	i1_LQ_OkraNGS_c36009/f1p4/1646	i1_LQ_OkraNGS_c11873/f1p7/1736	i1_HQ_OkraNGS_c13019/f2p1/1857	i3_LQ_OkraNGS_c14636/f1p16/3907	i3_LQ_OkraNGS_c24406/f1p1/3971	i2_LQ_OkraNGS_c15823/f1p46/1871	i1_LQ_OkraNGS_c11427/f1p0/1957	i2_LQ_OkraNGS_c53609/f1p7/2158	i1_LQ_OkraNGS_c2980/f1p2/1808	i2_LQ_OkraNGS_c30117/f1p7/2019	i2_LQ_OkraNGS_c9419/f1p55/2865	i4_LQ_OkraNGS_c1416/f1p17/4765	i4_LQ_OkraNGS_c5402/f1p2/4830	i2_LQ_OkraNGS_c62709/f1p1/2327	i3_LQ_OkraNGS_c23693/f1p70/3471	i4_LQ_OkraNGS_c4085/f1p0/4628	i1_LQ_OkraNGS_c25959/f1p1/1753	i3_LQ_OkraNGS_c11975/f1p8/3668	i1_LQ_OkraNGS_c21624/f1p18/1933	i1_LQ_OkraNGS_c30099/f1p0/1850	i2_LQ_OkraNGS_c5828/f1p6/2807	i2_LQ_OkraNGS_c48725/f1p1/2208	i3_LQ_OkraNGS_c11794/f1p12/4011	i1_LQ_OkraNGS_c23281/f1p15/1793	i3_LQ_OkraNGS_c9427/f1p2/3959	i5_LQ_OkraNGS_c1852/f1p0/5971	i3_LQ_OkraNGS_c12442/f1p7/3771	i2_LQ_OkraNGS_c36354/f1p0/2172	i4_LQ_OkraNGS_c4664/f1p0/4740	i3_LQ_OkraNGS_c17571/f1p0/3951	i1_LQ_OkraNGS_c3732/f2p1/1554	i2_LQ_OkraNGS_c67227/f1p6/2661
ko04070	Environmental Information Processing; Signal transduction; Phosphatidylinositol signaling system	359	i3_LQ_OkraNGS_c16140/f1p17/3066	i3_LQ_OkraNGS_c24358/f1p1/3223	i6_LQ_OkraNGS_c442/f1p0/6289	i4_LQ_OkraNGS_c4067/f1p0/4155	i2_LQ_OkraNGS_c66036/f1p2/2739	i3_LQ_OkraNGS_c3808/f1p5/3128	i2_LQ_OkraNGS_c9936/f1p1/2840	i2_LQ_OkraNGS_c56038/f1p7/2422	i2_LQ_OkraNGS_c55328/f1p2/3029	i6_LQ_OkraNGS_c422/f1p23/6154	i2_LQ_OkraNGS_c53482/f1p3/2295	i4_LQ_OkraNGS_c4263/f1p0/4527	i3_LQ_OkraNGS_c3653/f1p15/3135	i4_LQ_OkraNGS_c4369/f1p0/4307	i3_LQ_OkraNGS_c15456/f1p0/3026	i4_LQ_OkraNGS_c3907/f1p4/4514	i2_LQ_OkraNGS_c29883/f1p2/2049	i4_LQ_OkraNGS_c6966/f1p0/4089	i2_LQ_OkraNGS_c47343/f1p3/2650	i2_LQ_OkraNGS_c40039/f1p3/2964	i1_LQ_OkraNGS_c1838/f2p0/1737	i2_LQ_OkraNGS_c81242/f1p5/2322	i1_LQ_OkraNGS_c26092/f1p2/1999	i1_LQ_OkraNGS_c33284/f1p2/1356	i2_LQ_OkraNGS_c14864/f1p16/2667	i1_LQ_OkraNGS_c12127/f1p7/1989	i2_LQ_OkraNGS_c95027/f1p8/3039	i2_LQ_OkraNGS_c26146/f1p7/3121	i5_LQ_OkraNGS_c2484/f1p2/5584	i5_LQ_OkraNGS_c2840/f1p0/5387	i2_LQ_OkraNGS_c4394/f1p15/2925	i3_LQ_OkraNGS_c13827/f3p10/3474	i2_LQ_OkraNGS_c4797/f1p13/2457	i5_LQ_OkraNGS_c2880/f1p3/5748	i3_LQ_OkraNGS_c13298/f1p1/3150	i6_LQ_OkraNGS_c255/f1p0/6216	i5_LQ_OkraNGS_c1851/f1p7/5442	i4_LQ_OkraNGS_c6250/f1p6/4759	i5_LQ_OkraNGS_c1873/f1p0/5283	i2_LQ_OkraNGS_c70759/f1p18/2808	i0_LQ_OkraNGS_c1222/f1p11/731	i2_LQ_OkraNGS_c42583/f1p6/3104	i1_LQ_OkraNGS_c27888/f1p0/1442	i2_LQ_OkraNGS_c33564/f1p10/2869	i1_LQ_OkraNGS_c7989/f1p2/1920	i5_LQ_OkraNGS_c541/f1p0/6109	i5_LQ_OkraNGS_c1412/f1p10/5780
ko04071	Environmental Information Processing; Signal transduction; Sphingolipid signaling pathway	408	i2_LQ_OkraNGS_c21751/f5p3/2324	i4_LQ_OkraNGS_c1494/f1p4/4668	i2_LQ_OkraNGS_c82076/f1p7/2299	i2_LQ_OkraNGS_c74996/f1p7/2020	i3_LQ_OkraNGS_c17863/f1p9/3911	i1_LQ_OkraNGS_c35707/f1p1/1959	i2_LQ_OkraNGS_c48436/f1p37/2806	i3_LQ_OkraNGS_c9203/f1p0/3666	i3_LQ_OkraNGS_c12207/f1p0/3113	i2_LQ_OkraNGS_c50528/f1p7/2243	i2_HQ_OkraNGS_c35394/f2p3/2548	i1_LQ_OkraNGS_c29940/f1p0/1835	i2_LQ_OkraNGS_c65223/f1p7/2355	i2_LQ_OkraNGS_c48206/f1p4/2673	i5_LQ_OkraNGS_c2220/f1p7/5316	i1_HQ_OkraNGS_c7289/f3p4/1979	i2_LQ_OkraNGS_c94100/f1p1/2336	i2_LQ_OkraNGS_c38663/f1p3/2620	i1_HQ_OkraNGS_c13538/f2p2/2016	i2_LQ_OkraNGS_c51429/f1p1/2564	i2_HQ_OkraNGS_c9564/f2p1/2322	i1_LQ_OkraNGS_c29879/f1p0/1911	i1_LQ_OkraNGS_c20918/f1p3/1540	i2_LQ_OkraNGS_c74079/f1p12/2030	i2_LQ_OkraNGS_c86066/f1p7/2869	i2_LQ_OkraNGS_c70162/f1p3/2531	i2_HQ_OkraNGS_c45322/f4p5/2343	i2_LQ_OkraNGS_c26918/f1p10/2929	i2_LQ_OkraNGS_c67788/f1p7/2107	i2_HQ_OkraNGS_c4793/f2p8/2339	i3_LQ_OkraNGS_c22019/f1p0/3282	i3_LQ_OkraNGS_c10876/f1p2/3750	i1_LQ_OkraNGS_c38063/f1p2/1896	i2_LQ_OkraNGS_c89543/f1p0/2104	i2_LQ_OkraNGS_c6041/f2p3/2420	i2_LQ_OkraNGS_c62142/f2p1/2658	i1_LQ_OkraNGS_c14714/f1p4/1949	i2_LQ_OkraNGS_c58011/f1p0/2077	i2_LQ_OkraNGS_c65240/f1p4/2672	i2_LQ_OkraNGS_c13227/f1p3/2771	i3_LQ_OkraNGS_c9308/f1p7/3234	i2_LQ_OkraNGS_c14139/f1p11/2310	i1_LQ_OkraNGS_c23737/f1p0/2019	i3_HQ_OkraNGS_c27435/f6p1/3066	i2_HQ_OkraNGS_c39989/f2p3/3005	i2_LQ_OkraNGS_c65775/f1p12/2737	i2_LQ_OkraNGS_c13374/f1p4/2718
ko04072	Environmental Information Processing; Signal transduction; Phospholipase D signaling pathway	249	i3_LQ_OkraNGS_c9308/f1p7/3234	i1_LQ_OkraNGS_c23737/f1p0/2019	i3_LQ_OkraNGS_c15423/f1p6/3050	i3_LQ_OkraNGS_c24536/f1p1/3539	i2_LQ_OkraNGS_c58011/f1p0/2077	i2_LQ_OkraNGS_c49476/f1p36/2438	i2_LQ_OkraNGS_c94459/f1p11/2698	i3_LQ_OkraNGS_c17993/f1p12/3238	i1_LQ_OkraNGS_c7094/f1p0/1781	i4_LQ_OkraNGS_c1064/f1p15/4618	i2_LQ_OkraNGS_c54017/f1p8/2957	i0_LQ_OkraNGS_c275/f1p0/866	i3_LQ_OkraNGS_c14558/f1p0/3084	i2_LQ_OkraNGS_c95139/f1p27/2246	i2_LQ_OkraNGS_c47877/f1p2/2819	i2_LQ_OkraNGS_c41594/f1p1/2716	i2_LQ_OkraNGS_c79767/f1p1/2949	i2_LQ_OkraNGS_c64666/f1p1/2923	i3_LQ_OkraNGS_c18877/f1p4/3150	i2_LQ_OkraNGS_c33430/f1p3/2566	i1_LQ_OkraNGS_c28207/f1p9/1978	i1_LQ_OkraNGS_c12082/f1p2/1824	i3_LQ_OkraNGS_c15769/f1p0/3014	i2_LQ_OkraNGS_c9245/f1p1/2560	i3_LQ_OkraNGS_c25083/f1p17/3110	i2_LQ_OkraNGS_c24820/f1p6/2953	i2_HQ_OkraNGS_c52704/f2p8/2851	i4_LQ_OkraNGS_c5599/f1p8/4415	i7_LQ_OkraNGS_c67/f1p0/7994	i2_HQ_OkraNGS_c9564/f2p1/2322	i3_LQ_OkraNGS_c4355/f1p18/3224	i2_LQ_OkraNGS_c25296/f1p1/2234	i3_LQ_OkraNGS_c18727/f1p0/3206	i2_LQ_OkraNGS_c94100/f1p1/2336	i2_LQ_OkraNGS_c22010/f1p14/2686	i3_LQ_OkraNGS_c22585/f1p11/3774	i2_LQ_OkraNGS_c56829/f1p1/2145	i2_LQ_OkraNGS_c94310/f1p5/2670	i2_LQ_OkraNGS_c58739/f1p31/2825	i2_LQ_OkraNGS_c20474/f1p1/2545	i2_LQ_OkraNGS_c58540/f1p0/2036	i2_LQ_OkraNGS_c21075/f1p1/2314	i0_LQ_OkraNGS_c892/f1p0/886	i3_LQ_OkraNGS_c16009/f1p0/3057	i2_LQ_OkraNGS_c23867/f1p4/2593	i2_LQ_OkraNGS_c68323/f1p0/2738	i3_HQ_OkraNGS_c3547/f3p16/3107
ko04075	Environmental Information Processing; Signal transduction; Plant hormone signal transduction	1366	i2_LQ_OkraNGS_c25135/f1p2/2883	i2_LQ_OkraNGS_c88202/f2p5/2031	i1_LQ_OkraNGS_c29409/f1p0/1962	i3_LQ_OkraNGS_c17680/f1p9/3729	i2_LQ_OkraNGS_c25856/f1p3/2888	i1_LQ_OkraNGS_c26206/f1p6/1812	i6_LQ_OkraNGS_c538/f1p0/6039	i2_HQ_OkraNGS_c7972/f2p15/2259	i2_LQ_OkraNGS_c24987/f2p1/2743	i2_HQ_OkraNGS_c29211/f4p8/2358	i2_LQ_OkraNGS_c78716/f1p4/2308	i2_LQ_OkraNGS_c36105/f1p4/2818	i3_LQ_OkraNGS_c1799/f2p26/3259	i2_LQ_OkraNGS_c66819/f1p8/2284	i4_LQ_OkraNGS_c5477/f1p1/4305	i3_LQ_OkraNGS_c5296/f1p14/3264	i2_HQ_OkraNGS_c20765/f2p17/2984	i1_LQ_OkraNGS_c38981/f1p0/1744	i4_HQ_OkraNGS_c500/f3p19/4241	i2_LQ_OkraNGS_c52372/f2p5/2180	i2_LQ_OkraNGS_c70294/f1p5/2455	i1_LQ_OkraNGS_c25084/f1p0/1814	i5_LQ_OkraNGS_c578/f1p0/5787	i1_LQ_OkraNGS_c28644/f1p2/1878	i4_LQ_OkraNGS_c7176/f1p7/4115	i2_HQ_OkraNGS_c46141/f65p1/2457	i1_LQ_OkraNGS_c47806/f1p0/1086	i1_LQ_OkraNGS_c36957/f1p0/1656	i4_LQ_OkraNGS_c5338/f1p5/4870	i2_LQ_OkraNGS_c83930/f1p1/2276	i2_LQ_OkraNGS_c37438/f1p16/2952	i2_LQ_OkraNGS_c98249/f1p5/2090	i4_HQ_OkraNGS_c529/f3p0/4236	i2_LQ_OkraNGS_c23521/f1p7/2523	i2_LQ_OkraNGS_c23880/f1p10/2728	i2_LQ_OkraNGS_c1465/f3p11/2648	i2_LQ_OkraNGS_c65409/f1p2/2718	i1_LQ_OkraNGS_c9901/f1p3/1974	i2_HQ_OkraNGS_c48113/f2p5/2658	i2_LQ_OkraNGS_c81513/f1p18/2952	i2_LQ_OkraNGS_c19774/f1p3/2918	i1_LQ_OkraNGS_c7366/f1p0/1851	i2_HQ_OkraNGS_c18913/f4p16/2427	i2_LQ_OkraNGS_c55444/f1p6/2579	i2_LQ_OkraNGS_c39286/f1p4/2687	i1_LQ_OkraNGS_c18856/f2p0/2062	i3_LQ_OkraNGS_c8409/f1p0/3105
ko04110	Cellular Processes; Cell growth and death; Cell cycle	396	i2_LQ_OkraNGS_c33834/f1p8/2774	i2_LQ_OkraNGS_c14719/f1p4/2495	i2_LQ_OkraNGS_c29408/f1p2/2123	i2_LQ_OkraNGS_c49116/f1p0/2476	i2_LQ_OkraNGS_c94087/f1p3/2275	i1_LQ_OkraNGS_c10078/f1p15/1600	i2_LQ_OkraNGS_c66836/f1p0/2826	i2_LQ_OkraNGS_c13538/f2p2/2806	i2_LQ_OkraNGS_c34581/f1p2/2911	i2_LQ_OkraNGS_c48153/f1p0/2289	i2_LQ_OkraNGS_c71239/f2p0/2441	i4_LQ_OkraNGS_c2457/f1p10/4637	i3_LQ_OkraNGS_c3367/f1p10/3312	i3_LQ_OkraNGS_c24398/f1p2/3581	i2_LQ_OkraNGS_c24178/f1p10/2783	i2_HQ_OkraNGS_c48248/f2p3/2571	i1_LQ_OkraNGS_c39417/f1p4/1638	i2_LQ_OkraNGS_c67086/f1p4/2495	i2_LQ_OkraNGS_c55970/f1p7/3108	i1_LQ_OkraNGS_c22692/f1p0/1963	i2_LQ_OkraNGS_c24374/f1p0/2883	i2_LQ_OkraNGS_c86288/f1p0/2516	i2_LQ_OkraNGS_c36956/f1p2/2171	i2_LQ_OkraNGS_c5964/f1p1/2532	i3_LQ_OkraNGS_c19034/f1p0/3243	i2_LQ_OkraNGS_c5248/f1p0/2116	i1_LQ_OkraNGS_c4026/f2p3/1902	i3_LQ_OkraNGS_c24132/f1p13/3129	i3_LQ_OkraNGS_c26475/f1p2/3030	i2_LQ_OkraNGS_c74360/f1p6/2095	i2_LQ_OkraNGS_c50904/f1p5/2627	i2_LQ_OkraNGS_c14648/f1p4/2586	i2_LQ_OkraNGS_c5850/f1p5/2720	i3_LQ_OkraNGS_c23652/f1p2/3112	i1_LQ_OkraNGS_c26953/f1p6/1868	i1_LQ_OkraNGS_c6434/f1p5/1654	i3_LQ_OkraNGS_c13279/f1p17/3442	i1_LQ_OkraNGS_c37329/f1p5/1863	i2_LQ_OkraNGS_c9748/f1p10/2896	i1_LQ_OkraNGS_c37641/f1p0/1875	i1_LQ_OkraNGS_c11083/f1p14/1914	i1_LQ_OkraNGS_c47097/f1p7/1094	i1_LQ_OkraNGS_c10772/f1p0/1787	i2_LQ_OkraNGS_c29764/f1p2/2078	i1_LQ_OkraNGS_c26259/f1p5/1709	i2_HQ_OkraNGS_c62152/f2p3/2898	i3_LQ_OkraNGS_c26779/f1p5/3036
ko04111	Cellular Processes; Cell growth and death; Cell cycle - yeast	345	i2_LQ_OkraNGS_c27439/f1p8/2911	i2_LQ_OkraNGS_c94087/f1p3/2275	i2_LQ_OkraNGS_c33834/f1p8/2774	i2_LQ_OkraNGS_c14719/f1p4/2495	i2_LQ_OkraNGS_c81354/f1p6/2657	i2_LQ_OkraNGS_c34581/f1p2/2911	i2_LQ_OkraNGS_c13538/f2p2/2806	i1_LQ_OkraNGS_c27766/f1p0/1965	i1_LQ_OkraNGS_c29659/f1p2/1667	i2_LQ_OkraNGS_c55970/f1p7/3108	i2_LQ_OkraNGS_c67086/f1p4/2495	i2_LQ_OkraNGS_c63408/f1p9/2367	i2_LQ_OkraNGS_c24178/f1p10/2783	i2_HQ_OkraNGS_c48248/f2p3/2571	i3_LQ_OkraNGS_c24398/f1p2/3581	i2_LQ_OkraNGS_c79240/f1p9/2332	i3_LQ_OkraNGS_c3367/f1p10/3312	i2_LQ_OkraNGS_c55713/f1p6/2535	i3_LQ_OkraNGS_c19034/f1p0/3243	i2_LQ_OkraNGS_c5248/f1p0/2116	i2_LQ_OkraNGS_c86288/f1p0/2516	i2_LQ_OkraNGS_c24374/f1p0/2883	i2_LQ_OkraNGS_c69738/f1p4/2950	i1_LQ_OkraNGS_c22692/f1p0/1963	i2_LQ_OkraNGS_c14648/f1p4/2586	i2_LQ_OkraNGS_c2089/f9p12/2339	i3_LQ_OkraNGS_c14816/f1p0/3023	i3_LQ_OkraNGS_c26475/f1p2/3030	i1_LQ_OkraNGS_c26953/f1p6/1868	i2_LQ_OkraNGS_c5850/f1p5/2720	i3_LQ_OkraNGS_c22386/f1p8/3482	i2_LQ_OkraNGS_c29764/f1p2/2078	i1_LQ_OkraNGS_c10772/f1p0/1787	i2_LQ_OkraNGS_c9748/f1p10/2896	i1_LQ_OkraNGS_c37641/f1p0/1875	i2_LQ_OkraNGS_c63565/f1p8/2712	i2_LQ_OkraNGS_c43932/f1p10/2074	i1_LQ_OkraNGS_c6434/f1p5/1654	i2_LQ_OkraNGS_c49093/f1p0/2419	i2_LQ_OkraNGS_c84595/f1p0/2163	i2_HQ_OkraNGS_c76435/f9p7/2749	i3_LQ_OkraNGS_c26779/f1p5/3036	i2_LQ_OkraNGS_c78753/f1p10/2190	i4_LQ_OkraNGS_c5987/f1p0/4119	i2_LQ_OkraNGS_c21765/f1p5/2306	i2_HQ_OkraNGS_c62152/f2p3/2898	i3_LQ_OkraNGS_c10498/f1p5/3827
ko04112	Cellular Processes; Cell growth and death; Cell cycle - Caulobacter	83	i1_LQ_OkraNGS_c47347/f1p10/1093	i2_LQ_OkraNGS_c95618/f1p6/3031	i3_LQ_OkraNGS_c24336/f1p4/3355	i3_LQ_OkraNGS_c5811/f1p22/3500	i2_LQ_OkraNGS_c23568/f1p3/2704	i2_HQ_OkraNGS_c41400/f2p15/2640	i1_LQ_OkraNGS_c1442/f3p0/2022	i3_LQ_OkraNGS_c13204/f1p3/3425	i2_LQ_OkraNGS_c53172/f1p1/2334	i4_HQ_OkraNGS_c657/f2p0/4646	i2_LQ_OkraNGS_c15442/f1p2/2090	i3_LQ_OkraNGS_c24340/f1p32/3413	i3_LQ_OkraNGS_c22911/f1p2/3438	i2_LQ_OkraNGS_c3539/f1p0/2536	i3_HQ_OkraNGS_c5140/f2p0/3138	i2_LQ_OkraNGS_c7214/f1p1/2298	i4_LQ_OkraNGS_c3564/f1p0/4281	i2_LQ_OkraNGS_c83628/f1p3/2482	i2_LQ_OkraNGS_c4253/f1p7/2924	i2_HQ_OkraNGS_c28303/f2p1/2276	i2_HQ_OkraNGS_c2211/f4p22/2866	i1_LQ_OkraNGS_c20735/f1p13/1992	i3_LQ_OkraNGS_c3213/f2p0/3128	i2_LQ_OkraNGS_c63393/f1p3/2183	i3_HQ_OkraNGS_c2246/f2p9/3159	i3_LQ_OkraNGS_c9468/f1p16/3198	i3_LQ_OkraNGS_c20909/f1p3/3404	i2_LQ_OkraNGS_c8169/f1p9/2614	i2_LQ_OkraNGS_c85584/f1p1/2297	i3_LQ_OkraNGS_c18333/f1p9/3073	i3_LQ_OkraNGS_c15389/f1p0/3070	i2_LQ_OkraNGS_c55365/f1p4/2356	i2_HQ_OkraNGS_c91769/f11p3/2096	i2_HQ_OkraNGS_c57741/f2p3/2178	i2_LQ_OkraNGS_c38581/f1p2/2585	i2_LQ_OkraNGS_c6116/f1p2/2229	i4_LQ_OkraNGS_c1100/f1p0/4413	i2_LQ_OkraNGS_c22126/f1p10/3102	i2_LQ_OkraNGS_c33000/f1p2/2789	i2_LQ_OkraNGS_c67396/f1p1/2330	i3_LQ_OkraNGS_c4910/f1p8/3503	i2_LQ_OkraNGS_c62146/f2p4/2428	i4_LQ_OkraNGS_c7084/f1p0/4017	i2_LQ_OkraNGS_c50574/f1p4/2477	i2_LQ_OkraNGS_c50360/f1p5/2741	i2_LQ_OkraNGS_c100001/f1p1/2175	i3_LQ_OkraNGS_c18114/f1p6/3081
ko04113	Cellular Processes; Cell growth and death; Meiosis - yeast	296	i2_HQ_OkraNGS_c19628/f4p1/2453	i1_LQ_OkraNGS_c25932/f1p4/1428	i2_LQ_OkraNGS_c85463/f1p4/2499	i1_LQ_OkraNGS_c38880/f1p0/1543	i2_LQ_OkraNGS_c62142/f2p1/2658	i4_LQ_OkraNGS_c1526/f1p15/4843	i3_LQ_OkraNGS_c10876/f1p2/3750	i3_LQ_OkraNGS_c22019/f1p0/3282	i3_LQ_OkraNGS_c12340/f1p4/3232	i2_LQ_OkraNGS_c89543/f1p0/2104	i2_LQ_OkraNGS_c37182/f1p11/2917	i4_LQ_OkraNGS_c4877/f1p5/4417	i3_LQ_OkraNGS_c23643/f1p2/3105	i2_HQ_OkraNGS_c45322/f4p5/2343	i2_LQ_OkraNGS_c86066/f1p7/2869	i3_LQ_OkraNGS_c21880/f1p0/3507	i1_LQ_OkraNGS_c20918/f1p3/1540	i2_LQ_OkraNGS_c39895/f1p4/2356	i2_LQ_OkraNGS_c74079/f1p12/2030	i2_LQ_OkraNGS_c38663/f1p3/2620	i1_HQ_OkraNGS_c13538/f2p2/2016	i1_LQ_OkraNGS_c28722/f1p6/1992	i3_LQ_OkraNGS_c18031/f1p0/3195	i1_HQ_OkraNGS_c7289/f3p4/1979	i1_LQ_OkraNGS_c34996/f1p0/1996	i2_LQ_OkraNGS_c3456/f1p1/2192	i3_LQ_OkraNGS_c20706/f1p1/3436	i1_LQ_OkraNGS_c29940/f1p0/1835	i5_LQ_OkraNGS_c939/f1p8/5436	i2_LQ_OkraNGS_c94897/f1p1/2573	i2_LQ_OkraNGS_c65223/f1p7/2355	i2_LQ_OkraNGS_c26509/f1p8/2508	i2_LQ_OkraNGS_c15218/f1p2/2100	i1_LQ_OkraNGS_c4828/f2p17/1888	i2_LQ_OkraNGS_c48375/f1p0/2216	i2_LQ_OkraNGS_c47734/f1p3/2248	i2_LQ_OkraNGS_c24677/f1p2/2215	i2_LQ_OkraNGS_c21751/f5p3/2324	i2_LQ_OkraNGS_c82076/f1p7/2299	i1_HQ_OkraNGS_c14811/f2p0/1846	i2_LQ_OkraNGS_c34029/f1p3/2973	i3_LQ_OkraNGS_c7029/f1p7/3815	i2_HQ_OkraNGS_c25305/f5p13/2574	i2_HQ_OkraNGS_c45674/f3p10/2205	i2_LQ_OkraNGS_c64133/f1p11/2216	i2_LQ_OkraNGS_c27287/f1p0/2966	i3_LQ_OkraNGS_c2741/f1p11/3299
ko04114	Cellular Processes; Cell growth and death; Oocyte meiosis	352	i2_LQ_OkraNGS_c51358/f1p6/2403	i2_LQ_OkraNGS_c27287/f1p0/2966	i3_LQ_OkraNGS_c2741/f1p11/3299	i2_LQ_OkraNGS_c82209/f1p10/2328	i2_LQ_OkraNGS_c44726/f1p0/2053	i2_HQ_OkraNGS_c91165/f3p11/2139	i1_LQ_OkraNGS_c4731/f1p1/1847	i2_LQ_OkraNGS_c55787/f1p1/2427	i4_LQ_OkraNGS_c2817/f1p6/4671	i0_LQ_OkraNGS_c631/f1p0/693	i0_LQ_OkraNGS_c1056/f1p9/1013	i0_LQ_OkraNGS_c1254/f1p23/785	i1_HQ_OkraNGS_c14811/f2p0/1846	i2_LQ_OkraNGS_c34029/f1p3/2973	i3_LQ_OkraNGS_c7029/f1p7/3815	i2_HQ_OkraNGS_c25305/f5p13/2574	i2_HQ_OkraNGS_c45674/f3p10/2205	i1_LQ_OkraNGS_c35736/f1p9/1835	i2_LQ_OkraNGS_c64133/f1p11/2216	i3_LQ_OkraNGS_c23902/f1p13/3103	i2_HQ_OkraNGS_c75334/f9p3/2423	i2_HQ_OkraNGS_c91211/f3p0/2110	i2_LQ_OkraNGS_c40662/f1p2/2728	i2_LQ_OkraNGS_c84219/f1p1/2312	i2_HQ_OkraNGS_c39989/f2p3/3005	i2_LQ_OkraNGS_c52832/f1p7/2517	i2_LQ_OkraNGS_c52198/f1p2/2135	i2_LQ_OkraNGS_c84856/f1p1/2637	i2_LQ_OkraNGS_c71276/f1p11/2812	i2_HQ_OkraNGS_c2255/f6p1/2778	i3_LQ_OkraNGS_c22855/f1p0/3295	i1_LQ_OkraNGS_c6172/f1p2/1991	i2_LQ_OkraNGS_c47135/f2p1/2820	i3_LQ_OkraNGS_c18016/f1p3/3566	i2_HQ_OkraNGS_c8393/f2p10/2653	i1_LQ_OkraNGS_c4613/f1p0/1916	i2_LQ_OkraNGS_c21772/f1p0/2614	i2_LQ_OkraNGS_c35905/f1p0/2199	i2_LQ_OkraNGS_c5400/f1p2/3096	i3_LQ_OkraNGS_c27181/f1p0/3032	i2_LQ_OkraNGS_c67456/f1p4/2319	i2_LQ_OkraNGS_c5866/f1p9/2142	i1_LQ_OkraNGS_c28818/f1p0/1590	i4_LQ_OkraNGS_c4877/f1p5/4417	i3_LQ_OkraNGS_c23643/f1p2/3105	i1_LQ_OkraNGS_c16488/f1p7/1394	i2_HQ_OkraNGS_c45322/f4p5/2343
ko04115	Cellular Processes; Cell growth and death; p53 signaling pathway	102	i1_LQ_OkraNGS_c26522/f1p72/1500	i2_LQ_OkraNGS_c54488/f1p2/2161	i1_LQ_OkraNGS_c21163/f1p56/2021	i2_LQ_OkraNGS_c41294/f1p10/2225	i3_LQ_OkraNGS_c18858/f1p1/3645	i2_LQ_OkraNGS_c48456/f1p12/2355	i2_LQ_OkraNGS_c50528/f1p7/2243	i1_LQ_OkraNGS_c39417/f1p4/1638	i2_LQ_OkraNGS_c49967/f1p13/2897	i2_HQ_OkraNGS_c50178/f6p10/2250	i2_LQ_OkraNGS_c14108/f1p13/2112	i5_LQ_OkraNGS_c923/f1p0/5800	i2_LQ_OkraNGS_c102104/f1p2/2019	i3_LQ_OkraNGS_c20393/f1p3/3718	i1_LQ_OkraNGS_c46843/f1p0/1106	i2_LQ_OkraNGS_c74996/f1p7/2020	i2_LQ_OkraNGS_c8417/f1p0/2217	i1_LQ_OkraNGS_c19062/f1p4/1571	i1_LQ_OkraNGS_c5649/f1p0/1680	i2_LQ_OkraNGS_c85003/f1p0/2675	i3_LQ_OkraNGS_c10511/f1p0/3346	i2_LQ_OkraNGS_c49116/f1p0/2476	i1_LQ_OkraNGS_c10078/f1p15/1600	i2_LQ_OkraNGS_c93326/f1p1/2459	i2_LQ_OkraNGS_c66707/f1p10/2318	i2_LQ_OkraNGS_c48153/f1p0/2289	i2_HQ_OkraNGS_c36916/f2p6/2124	i2_HQ_OkraNGS_c20271/f2p0/3035	i2_LQ_OkraNGS_c96866/f2p7/2101	i2_LQ_OkraNGS_c56582/f1p7/2219	i2_HQ_OkraNGS_c18140/f5p4/2316	i1_LQ_OkraNGS_c31755/f1p0/1319	i3_LQ_OkraNGS_c10420/f1p0/3325	i2_LQ_OkraNGS_c41431/f1p20/2775	i3_LQ_OkraNGS_c9630/f1p7/3377	i4_LQ_OkraNGS_c1384/f1p5/4118	i1_LQ_OkraNGS_c18974/f1p4/1682	i4_LQ_OkraNGS_c4085/f1p0/4628	i2_LQ_OkraNGS_c65240/f1p4/2672	i2_LQ_OkraNGS_c2760/f1p4/2202	i1_LQ_OkraNGS_c36071/f1p0/1743	i1_LQ_OkraNGS_c14714/f1p4/1949	i3_LQ_OkraNGS_c23652/f1p2/3112	i2_HQ_OkraNGS_c79141/f2p2/2620	i2_LQ_OkraNGS_c41864/f1p9/2682	i2_LQ_OkraNGS_c67788/f1p7/2107	i1_LQ_OkraNGS_c25959/f1p1/1753
ko04120	Genetic Information Processing; Folding, sorting and degradation; Ubiquitin mediated proteolysis	517	i2_LQ_OkraNGS_c68637/f1p23/2552	i2_LQ_OkraNGS_c82315/f1p2/2594	i2_LQ_OkraNGS_c40308/f1p7/2714	i4_HQ_OkraNGS_c329/f4p0/4224	i2_LQ_OkraNGS_c78914/f1p6/2809	i3_LQ_OkraNGS_c13901/f1p17/3305	i6_LQ_OkraNGS_c66/f1p0/6274	i0_LQ_OkraNGS_c722/f1p0/790	i2_LQ_OkraNGS_c14824/f5p6/2369	i2_LQ_OkraNGS_c42255/f1p27/2961	i2_LQ_OkraNGS_c50335/f1p1/2897	i3_LQ_OkraNGS_c22492/f1p6/3830	i2_LQ_OkraNGS_c95366/f1p1/2954	i1_LQ_OkraNGS_c48161/f1p0/1068	i2_LQ_OkraNGS_c22998/f1p4/2623	i5_LQ_OkraNGS_c2414/f1p15/5296	i3_LQ_OkraNGS_c13331/f1p0/3536	i0_LQ_OkraNGS_c743/f1p26/766	i3_LQ_OkraNGS_c4225/f1p0/3523	i2_LQ_OkraNGS_c47370/f1p3/2527	i3_LQ_OkraNGS_c5671/f1p16/3118	i2_LQ_OkraNGS_c34831/f1p0/2635	i2_HQ_OkraNGS_c26447/f2p8/2435	i3_LQ_OkraNGS_c3982/f1p2/3605	i3_LQ_OkraNGS_c15710/f1p1/3043	i2_LQ_OkraNGS_c33834/f1p8/2774	i2_LQ_OkraNGS_c28359/f3p11/2785	i2_LQ_OkraNGS_c51352/f1p1/2733	i3_LQ_OkraNGS_c18296/f1p6/3641	i2_LQ_OkraNGS_c12378/f1p1/2248	i2_LQ_OkraNGS_c66707/f1p10/2318	i1_LQ_OkraNGS_c5590/f1p0/2013	i3_LQ_OkraNGS_c24398/f1p2/3581	i2_LQ_OkraNGS_c51574/f1p10/3026	i2_LQ_OkraNGS_c67086/f1p4/2495	i1_LQ_OkraNGS_c21163/f1p56/2021	i2_HQ_OkraNGS_c48248/f2p3/2571	i2_LQ_OkraNGS_c24178/f1p10/2783	i2_LQ_OkraNGS_c89158/f1p8/2864	i2_LQ_OkraNGS_c52843/f1p0/2207	i2_LQ_OkraNGS_c80211/f1p24/3011	i5_LQ_OkraNGS_c2183/f1p0/5333	i2_LQ_OkraNGS_c14648/f1p4/2586	i0_LQ_OkraNGS_c1154/f1p0/849	i4_LQ_OkraNGS_c1442/f1p0/4491	i2_LQ_OkraNGS_c9128/f1p6/2108	i1_LQ_OkraNGS_c26953/f1p6/1868
ko04122	Genetic Information Processing; Folding, sorting and degradation; Sulfur relay system	11	i1_LQ_OkraNGS_c12397/f1p28/1936	i1_LQ_OkraNGS_c38613/f1p22/1849	i1_LQ_OkraNGS_c31744/f1p0/1320	i1_LQ_OkraNGS_c8326/f1p11/1696	i2_LQ_OkraNGS_c49473/f1p4/2827	i1_LQ_OkraNGS_c21918/f1p1/1805	i1_LQ_OkraNGS_c10999/f1p3/1597	i1_LQ_OkraNGS_c23720/f1p0/1462	i1_LQ_OkraNGS_c12746/f1p7/1620	i1_LQ_OkraNGS_c19604/f1p17/1732	i1_LQ_OkraNGS_c28586/f2p3/1772
ko04130	Genetic Information Processing; Folding, sorting and degradation; SNARE interactions in vesicular transport	50	i3_LQ_OkraNGS_c19106/f1p20/3253	i1_LQ_OkraNGS_c2694/f1p17/1635	i2_LQ_OkraNGS_c47416/f1p1/2240	i1_LQ_OkraNGS_c15095/f2p10/1270	i3_LQ_OkraNGS_c6091/f1p6/3288	i3_LQ_OkraNGS_c22686/f1p7/3183	i1_HQ_OkraNGS_c30911/f2p0/1343	i3_HQ_OkraNGS_c4759/f2p25/3561	i1_HQ_OkraNGS_c28765/f2p2/1476	i1_LQ_OkraNGS_c23182/f1p1/2010	i2_LQ_OkraNGS_c81208/f1p3/2168	i3_LQ_OkraNGS_c5396/f1p0/3297	i0_LQ_OkraNGS_c515/f1p0/940	i2_LQ_OkraNGS_c35748/f1p5/3024	i0_LQ_OkraNGS_c1658/f1p0/887	i0_LQ_OkraNGS_c674/f1p0/929	i1_LQ_OkraNGS_c11717/f1p5/1725	i2_LQ_OkraNGS_c82902/f1p0/2675	i1_HQ_OkraNGS_c9424/f3p7/1583	i2_LQ_OkraNGS_c13570/f1p0/2255	i1_LQ_OkraNGS_c21180/f1p10/2004	i2_LQ_OkraNGS_c2796/f1p0/2712	i2_LQ_OkraNGS_c37102/f1p1/2139	i3_LQ_OkraNGS_c20599/f1p0/3526	i1_LQ_OkraNGS_c47621/f1p0/1050	i1_LQ_OkraNGS_c47869/f1p0/1093	i1_LQ_OkraNGS_c12917/f1p0/1704	i1_LQ_OkraNGS_c33393/f1p3/1374	i3_HQ_OkraNGS_c2064/f2p0/3281	i2_LQ_OkraNGS_c67641/f1p0/2774	i1_LQ_OkraNGS_c14132/f1p0/1943	i2_LQ_OkraNGS_c51649/f1p0/2154	i1_LQ_OkraNGS_c23415/f1p5/1991	i0_LQ_OkraNGS_c475/f1p0/916	i1_HQ_OkraNGS_c1209/f3p6/1492	i1_LQ_OkraNGS_c16059/f1p0/1327	i1_LQ_OkraNGS_c7160/f1p19/1717	i2_LQ_OkraNGS_c64297/f1p13/2146	i1_LQ_OkraNGS_c23060/f1p1/1959	i1_LQ_OkraNGS_c16429/f1p0/1222	i2_LQ_OkraNGS_c65603/f1p0/2678	i2_LQ_OkraNGS_c28121/f1p2/2197	i1_LQ_OkraNGS_c33138/f1p11/1307	i2_LQ_OkraNGS_c67693/f1p3/2213	i1_LQ_OkraNGS_c30271/f1p0/1442	i2_LQ_OkraNGS_c41411/f1p3/2457	i1_LQ_OkraNGS_c47004/f1p11/1110
ko04138	Cellular Processes; Transport and catabolism; Autophagy - yeast	349	i2_LQ_OkraNGS_c22162/f1p9/3198	i3_LQ_OkraNGS_c6403/f1p0/3235	i3_LQ_OkraNGS_c13809/f1p10/3366	i1_HQ_OkraNGS_c11893/f2p0/1550	i2_LQ_OkraNGS_c55493/f1p0/2637	i2_LQ_OkraNGS_c53470/f1p3/2319	i5_LQ_OkraNGS_c2999/f1p6/5080	i2_HQ_OkraNGS_c7044/f3p3/2204	i2_LQ_OkraNGS_c42239/f1p10/2580	i1_HQ_OkraNGS_c18842/f2p5/1698	i3_LQ_OkraNGS_c5476/f1p0/3365	i2_LQ_OkraNGS_c22409/f1p3/2390	i3_HQ_OkraNGS_c27437/f15p2/3094	i2_LQ_OkraNGS_c90744/f1p0/2058	i4_LQ_OkraNGS_c1238/f1p0/4377	i2_LQ_OkraNGS_c25955/f1p12/2502	i5_LQ_OkraNGS_c1484/f1p0/5544	i3_LQ_OkraNGS_c18811/f1p25/3292	i1_LQ_OkraNGS_c28338/f1p4/1975	i3_LQ_OkraNGS_c11587/f1p7/3177	i2_HQ_OkraNGS_c14700/f2p0/2452	i3_LQ_OkraNGS_c3808/f1p5/3128	i3_LQ_OkraNGS_c11191/f1p3/3367	i2_LQ_OkraNGS_c55328/f1p2/3029	i1_LQ_OkraNGS_c35371/f1p2/1908	i3_LQ_OkraNGS_c13798/f1p0/3249	i3_LQ_OkraNGS_c25116/f1p21/3122	i2_LQ_OkraNGS_c69599/f1p0/2770	i2_LQ_OkraNGS_c59185/f1p3/2116	i2_LQ_OkraNGS_c34413/f1p1/2348	i4_LQ_OkraNGS_c3453/f1p0/4618	i5_LQ_OkraNGS_c428/f1p0/5323	i1_LQ_OkraNGS_c38099/f1p0/1552	i4_LQ_OkraNGS_c1855/f1p14/4577	i0_LQ_OkraNGS_c1139/f1p8/682	i3_LQ_OkraNGS_c4882/f1p0/3229	i4_HQ_OkraNGS_c171/f12p0/4955	i1_LQ_OkraNGS_c40975/f1p24/1246	i3_LQ_OkraNGS_c3653/f1p15/3135	i2_LQ_OkraNGS_c8220/f1p3/2334	i1_LQ_OkraNGS_c23224/f1p0/1882	i1_LQ_OkraNGS_c22706/f1p8/1950	i2_LQ_OkraNGS_c85646/f1p3/2175	i4_LQ_OkraNGS_c4276/f1p2/4729	i1_LQ_OkraNGS_c6658/f1p10/2014	i2_LQ_OkraNGS_c54147/f1p5/2949	i1_LQ_OkraNGS_c25118/f1p0/1446
ko04139	Cellular Processes; Transport and catabolism; Mitophagy - yeast	247	i1_HQ_OkraNGS_c30906/f2p0/1346	i2_LQ_OkraNGS_c3429/f1p4/2720	i4_LQ_OkraNGS_c3451/f1p14/4364	i4_LQ_OkraNGS_c912/f1p0/4732	i2_LQ_OkraNGS_c72481/f2p2/2111	i4_LQ_OkraNGS_c517/f1p24/4327	i3_LQ_OkraNGS_c9931/f1p9/3282	i2_LQ_OkraNGS_c26146/f1p7/3121	i2_LQ_OkraNGS_c19505/f4p6/2510	i2_LQ_OkraNGS_c95027/f1p8/3039	i5_LQ_OkraNGS_c1489/f1p18/5210	i2_LQ_OkraNGS_c77777/f2p6/2435	i3_LQ_OkraNGS_c11618/f1p0/3239	i4_LQ_OkraNGS_c1238/f1p0/4377	i2_LQ_OkraNGS_c19847/f1p2/2178	i3_LQ_OkraNGS_c10857/f1p6/3285	i4_HQ_OkraNGS_c771/f2p0/4521	i1_LQ_OkraNGS_c24911/f1p15/1609	i3_LQ_OkraNGS_c18146/f1p7/3112	i1_LQ_OkraNGS_c31434/f1p0/1368	i2_LQ_OkraNGS_c52236/f1p8/2921	i2_LQ_OkraNGS_c11663/f1p3/2488	i2_LQ_OkraNGS_c39726/f1p5/3004	i4_LQ_OkraNGS_c4111/f1p11/4253	i4_LQ_OkraNGS_c1082/f1p5/4911	i1_LQ_OkraNGS_c28338/f1p4/1975	i1_LQ_OkraNGS_c25735/f1p6/1936	i2_HQ_OkraNGS_c72873/f2p7/2952	i2_LQ_OkraNGS_c33564/f1p10/2869	i2_LQ_OkraNGS_c22212/f1p1/2823	i1_LQ_OkraNGS_c15682/f1p25/1468	i2_LQ_OkraNGS_c42583/f1p6/3104	i2_LQ_OkraNGS_c9936/f1p1/2840	i2_LQ_OkraNGS_c53517/f1p4/2566	i3_LQ_OkraNGS_c7545/f1p6/3182	i2_LQ_OkraNGS_c71193/f1p5/2631	i2_LQ_OkraNGS_c12247/f1p2/2193	i2_LQ_OkraNGS_c11070/f3p7/3067	i3_LQ_OkraNGS_c28582/f1p7/3039	i2_LQ_OkraNGS_c56038/f1p7/2422	i2_LQ_OkraNGS_c97300/f1p2/2028	i2_LQ_OkraNGS_c67057/f1p1/2823	i2_LQ_OkraNGS_c36135/f1p6/2564	i2_LQ_OkraNGS_c47255/f1p7/3073	i3_LQ_OkraNGS_c16140/f1p17/3066	i4_LQ_OkraNGS_c902/f1p0/4839	i5_LQ_OkraNGS_c2724/f1p2/5626
ko04140	Cellular Processes; Transport and catabolism; Autophagy - animal	331	i4_HQ_OkraNGS_c594/f2p0/4707	i3_LQ_OkraNGS_c21252/f1p6/3104	i4_LQ_OkraNGS_c6465/f1p10/5007	i5_LQ_OkraNGS_c3008/f1p17/5064	i3_LQ_OkraNGS_c4019/f1p7/3102	i3_LQ_OkraNGS_c10029/f1p2/3231	i2_LQ_OkraNGS_c54044/f1p0/2510	i5_LQ_OkraNGS_c445/f1p0/5327	i2_LQ_OkraNGS_c93650/f1p1/2385	i2_LQ_OkraNGS_c24176/f3p9/2785	i4_LQ_OkraNGS_c902/f1p0/4839	i2_LQ_OkraNGS_c52895/f1p10/2649	i1_LQ_OkraNGS_c27747/f2p1/1913	i2_LQ_OkraNGS_c10701/f1p3/2223	i2_LQ_OkraNGS_c5026/f1p0/2631	i1_LQ_OkraNGS_c9279/f2p36/1891	i2_LQ_OkraNGS_c66720/f1p0/2170	i5_LQ_OkraNGS_c1045/f1p0/5228	i2_LQ_OkraNGS_c54590/f1p3/2372	i3_LQ_OkraNGS_c16107/f1p0/3091	i2_LQ_OkraNGS_c79405/f1p2/2910	i1_LQ_OkraNGS_c28779/f1p6/1953	i6_LQ_OkraNGS_c390/f1p0/6502	i2_LQ_OkraNGS_c40897/f1p21/2936	i1_LQ_OkraNGS_c14477/f2p0/1809	i2_LQ_OkraNGS_c47676/f1p7/2124	i1_LQ_OkraNGS_c25570/f1p0/1832	i2_LQ_OkraNGS_c23246/f1p1/2177	i2_LQ_OkraNGS_c23468/f1p1/2502	i6_LQ_OkraNGS_c288/f1p0/6644	i2_LQ_OkraNGS_c13303/f1p2/2349	i2_LQ_OkraNGS_c35995/f1p5/2769	i2_LQ_OkraNGS_c63546/f1p6/3089	i2_LQ_OkraNGS_c67227/f1p6/2661	i3_LQ_OkraNGS_c17571/f1p0/3951	i6_LQ_OkraNGS_c329/f1p0/6824	i3_LQ_OkraNGS_c18609/f1p14/3274	i3_LQ_OkraNGS_c5060/f1p0/4003	i3_LQ_OkraNGS_c9427/f1p2/3959	i2_LQ_OkraNGS_c36354/f1p0/2172	i2_LQ_OkraNGS_c5828/f1p6/2807	i2_LQ_OkraNGS_c50678/f1p3/2523	i4_LQ_OkraNGS_c5022/f1p3/4801	i3_LQ_OkraNGS_c22495/f1p2/3842	i2_LQ_OkraNGS_c23668/f1p78/2888	i2_LQ_OkraNGS_c63117/f1p8/2414	i1_LQ_OkraNGS_c21624/f1p18/1933
ko04141	Genetic Information Processing; Folding, sorting and degradation; Protein processing in endoplasmic reticulum	990	i2_LQ_OkraNGS_c3545/f1p7/2846	i2_LQ_OkraNGS_c18882/f1p2/2954	i2_LQ_OkraNGS_c7541/f1p7/2729	i2_LQ_OkraNGS_c33102/f1p18/2728	i1_LQ_OkraNGS_c3696/f1p0/1941	i2_LQ_OkraNGS_c5850/f1p5/2720	i2_LQ_OkraNGS_c35174/f1p6/2623	i2_LQ_OkraNGS_c40728/f1p8/2282	i1_HQ_OkraNGS_c15135/f2p0/1439	i1_LQ_OkraNGS_c4149/f1p6/1713	i2_LQ_OkraNGS_c32970/f1p15/2836	i0_LQ_OkraNGS_c709/f1p0/376	i2_LQ_OkraNGS_c14648/f1p4/2586	i3_LQ_OkraNGS_c11301/f1p9/3117	i2_LQ_OkraNGS_c56916/f1p24/2358	i1_LQ_OkraNGS_c19520/f1p10/1488	i2_HQ_OkraNGS_c17787/f2p7/2780	i5_LQ_OkraNGS_c1742/f1p9/5230	i2_LQ_OkraNGS_c26289/f1p11/2443	i3_LQ_OkraNGS_c9723/f1p5/3221	i2_LQ_OkraNGS_c62816/f1p8/3031	i2_LQ_OkraNGS_c52745/f1p7/2651	i1_LQ_OkraNGS_c26656/f1p5/1676	i2_LQ_OkraNGS_c25208/f1p0/2598	i2_HQ_OkraNGS_c19872/f9p9/2205	i2_LQ_OkraNGS_c11326/f1p9/2845	i3_HQ_OkraNGS_c27348/f5p1/3493	i1_LQ_OkraNGS_c23790/f1p0/1701	i2_LQ_OkraNGS_c25836/f1p3/2210	i2_HQ_OkraNGS_c1277/f5p3/2464	i2_LQ_OkraNGS_c89994/f1p4/2396	i2_LQ_OkraNGS_c49833/f1p11/2689	i1_LQ_OkraNGS_c10772/f1p0/1787	i1_HQ_OkraNGS_c18587/f2p0/1763	i2_LQ_OkraNGS_c24826/f1p9/2746	i2_LQ_OkraNGS_c13518/f1p1/2507	i2_LQ_OkraNGS_c78605/f1p4/2489	i2_LQ_OkraNGS_c26881/f1p41/2535	i2_LQ_OkraNGS_c9748/f1p10/2896	i1_LQ_OkraNGS_c28617/f1p0/1713	i2_LQ_OkraNGS_c73916/f1p0/2068	i2_LQ_OkraNGS_c67764/f1p8/2413	i2_LQ_OkraNGS_c77899/f1p3/2193	i2_LQ_OkraNGS_c90815/f1p0/2053	i1_LQ_OkraNGS_c5590/f1p0/2013	i2_LQ_OkraNGS_c38598/f1p5/2861	i2_LQ_OkraNGS_c23725/f1p11/2722
ko04142	Cellular Processes; Transport and catabolism; Lysosome	333	i1_LQ_OkraNGS_c10885/f1p18/1895	i1_LQ_OkraNGS_c13910/f1p4/1825	i4_LQ_OkraNGS_c5051/f1p0/4712	i4_LQ_OkraNGS_c4214/f1p5/4871	i3_LQ_OkraNGS_c6579/f1p3/3867	i1_LQ_OkraNGS_c1908/f2p4/1846	i3_LQ_OkraNGS_c14151/f1p2/3284	i1_LQ_OkraNGS_c14314/f1p4/1807	i3_LQ_OkraNGS_c18947/f1p0/3335	i0_LQ_OkraNGS_c659/f1p0/677	i2_LQ_OkraNGS_c22452/f1p3/2974	i2_LQ_OkraNGS_c37246/f1p15/2223	i2_LQ_OkraNGS_c10446/f1p0/2133	i3_LQ_OkraNGS_c20908/f1p3/3828	i1_HQ_OkraNGS_c9763/f2p8/1839	i3_LQ_OkraNGS_c18155/f1p55/3164	i3_LQ_OkraNGS_c23310/f1p0/3750	i2_LQ_OkraNGS_c9478/f1p14/2873	i2_LQ_OkraNGS_c36996/f1p0/2790	i2_LQ_OkraNGS_c24706/f1p2/2416	i3_LQ_OkraNGS_c3246/f1p8/3956	i2_LQ_OkraNGS_c93945/f1p6/2189	i2_LQ_OkraNGS_c28147/f2p73/2442	i1_LQ_OkraNGS_c10986/f1p0/1924	i2_LQ_OkraNGS_c48118/f1p6/3026	i2_LQ_OkraNGS_c47646/f1p25/2999	i2_LQ_OkraNGS_c47818/f1p26/2897	i0_LQ_OkraNGS_c416/f1p0/954	i2_LQ_OkraNGS_c5025/f1p3/3000	i8_LQ_OkraNGS_c23/f1p0/8829	i2_LQ_OkraNGS_c22067/f1p2/2153	i1_LQ_OkraNGS_c4728/f1p21/1697	i2_LQ_OkraNGS_c85502/f1p1/2513	i2_HQ_OkraNGS_c77742/f2p30/3120	i1_LQ_OkraNGS_c38347/f1p28/1636	i1_HQ_OkraNGS_c18833/f2p3/1723	i3_LQ_OkraNGS_c9997/f1p8/3901	i3_LQ_OkraNGS_c4138/f1p1/3379	i2_LQ_OkraNGS_c28570/f1p1/2723	i1_LQ_OkraNGS_c39189/f1p22/1584	i2_LQ_OkraNGS_c67412/f1p0/2763	i2_LQ_OkraNGS_c2693/f1p25/2296	i3_HQ_OkraNGS_c27668/f5p2/3429	i2_LQ_OkraNGS_c66014/f1p63/1760	i2_LQ_OkraNGS_c66627/f1p2/2177	i1_LQ_OkraNGS_c11018/f1p7/1774	i5_LQ_OkraNGS_c1712/f1p12/5563
ko04144	Cellular Processes; Transport and catabolism; Endocytosis	838	i1_LQ_OkraNGS_c2132/f2p2/1936	i3_LQ_OkraNGS_c6477/f1p4/3665	i2_LQ_OkraNGS_c73602/f1p46/2032	i2_LQ_OkraNGS_c23285/f1p1/2315	i3_LQ_OkraNGS_c20372/f1p28/3381	i2_LQ_OkraNGS_c2953/f1p3/2830	i3_HQ_OkraNGS_c9525/f2p5/3276	i2_LQ_OkraNGS_c47257/f1p12/2627	i5_LQ_OkraNGS_c1094/f1p12/5417	i3_LQ_OkraNGS_c3923/f1p1/3978	i2_HQ_OkraNGS_c91829/f6p12/2304	i1_LQ_OkraNGS_c4288/f1p0/1697	i2_LQ_OkraNGS_c4687/f1p6/2315	i2_LQ_OkraNGS_c7883/f1p0/2535	i2_LQ_OkraNGS_c28152/f1p1/2261	i4_LQ_OkraNGS_c4171/f1p5/4816	i2_LQ_OkraNGS_c66828/f1p1/2338	i2_LQ_OkraNGS_c19874/f1p2/2345	i2_LQ_OkraNGS_c32852/f1p35/2576	i4_LQ_OkraNGS_c1325/f1p6/4190	i2_LQ_OkraNGS_c65775/f1p12/2737	i5_LQ_OkraNGS_c1673/f1p13/5973	i2_LQ_OkraNGS_c6274/f1p1/2560	i1_LQ_OkraNGS_c27717/f1p7/1872	i2_LQ_OkraNGS_c80935/f1p4/2615	i2_LQ_OkraNGS_c38140/f1p7/2875	i3_HQ_OkraNGS_c27435/f6p1/3066	i5_HQ_OkraNGS_c3220/f13p0/5621	i5_LQ_OkraNGS_c1863/f1p13/5632	i1_LQ_OkraNGS_c24031/f1p3/1601	i2_LQ_OkraNGS_c3924/f1p1/2986	i3_LQ_OkraNGS_c21399/f1p3/3304	i1_LQ_OkraNGS_c4555/f1p12/1640	i2_LQ_OkraNGS_c19941/f1p12/2206	i2_LQ_OkraNGS_c9582/f1p8/2601	i1_LQ_OkraNGS_c47742/f1p0/1093	i2_LQ_OkraNGS_c49850/f1p84/3018	i2_LQ_OkraNGS_c26510/f5p8/2244	i3_LQ_OkraNGS_c14175/f1p3/3446	i2_LQ_OkraNGS_c39431/f1p8/2415	i2_LQ_OkraNGS_c8487/f1p0/2693	i3_LQ_OkraNGS_c24973/f1p0/3788	i3_LQ_OkraNGS_c19648/f1p0/3096	i1_LQ_OkraNGS_c22172/f1p3/1849	i4_LQ_OkraNGS_c1362/f1p0/4822	i2_LQ_OkraNGS_c64220/f1p5/2477	i1_LQ_OkraNGS_c20086/f1p0/1890
ko04145	Cellular Processes; Transport and catabolism; Phagosome	369	i1_LQ_OkraNGS_c8018/f1p0/1958	i1_LQ_OkraNGS_c16124/f1p0/1538	i1_HQ_OkraNGS_c18286/f3p7/1752	i2_LQ_OkraNGS_c70881/f1p14/2079	i1_LQ_OkraNGS_c39234/f1p2/1927	i4_LQ_OkraNGS_c6679/f1p0/4417	i1_LQ_OkraNGS_c22198/f1p1/1455	i5_HQ_OkraNGS_c260/f4p32/5340	i5_LQ_OkraNGS_c1635/f1p1/5984	i1_HQ_OkraNGS_c18688/f2p17/1964	i0_LQ_OkraNGS_c416/f1p0/954	i1_HQ_OkraNGS_c1757/f6p12/1624	i1_HQ_OkraNGS_c13862/f7p5/1677	i5_LQ_OkraNGS_c526/f1p0/5650	i1_LQ_OkraNGS_c20850/f1p7/1670	i5_LQ_OkraNGS_c1634/f1p7/5964	i2_LQ_OkraNGS_c58328/f1p15/2125	i1_LQ_OkraNGS_c28123/f1p4/1936	i3_LQ_OkraNGS_c3936/f1p0/3204	i1_LQ_OkraNGS_c20522/f1p13/1874	i2_LQ_OkraNGS_c53166/f1p9/2644	i2_LQ_OkraNGS_c9478/f1p14/2873	i5_LQ_OkraNGS_c3052/f1p2/5048	i1_LQ_OkraNGS_c39426/f1p0/1484	i2_LQ_OkraNGS_c56284/f1p2/2524	i1_LQ_OkraNGS_c31384/f1p0/1570	i5_LQ_OkraNGS_c1948/f1p0/5142	i1_LQ_OkraNGS_c37521/f1p4/1731	i2_LQ_OkraNGS_c54378/f1p22/2872	i1_HQ_OkraNGS_c1405/f5p7/1689	i1_LQ_OkraNGS_c18706/f5p0/1626	i2_LQ_OkraNGS_c6858/f1p2/2300	i3_LQ_OkraNGS_c16107/f1p0/3091	i2_LQ_OkraNGS_c48806/f1p18/2463	i1_LQ_OkraNGS_c14314/f1p4/1807	i1_LQ_OkraNGS_c47780/f1p2/1081	i2_LQ_OkraNGS_c4313/f13p10/2418	i2_LQ_OkraNGS_c79405/f1p2/2910	i2_LQ_OkraNGS_c50928/f1p13/1971	i3_LQ_OkraNGS_c14123/f1p6/3279	i1_LQ_OkraNGS_c19183/f2p0/1916	i1_LQ_OkraNGS_c29269/f1p83/1774	i5_LQ_OkraNGS_c2593/f1p21/6091	i5_LQ_OkraNGS_c1798/f1p3/5641	i2_LQ_OkraNGS_c3915/f1p2/2940	i5_HQ_OkraNGS_c276/f3p0/5959	i4_LQ_OkraNGS_c1502/f1p14/4091
ko04146	Cellular Processes; Transport and catabolism; Peroxisome	375	i1_LQ_OkraNGS_c11542/f1p8/2026	i2_HQ_OkraNGS_c1506/f11p15/2383	i2_LQ_OkraNGS_c14487/f1p12/2708	i2_LQ_OkraNGS_c37412/f1p2/2303	i2_LQ_OkraNGS_c35352/f1p11/2642	i2_LQ_OkraNGS_c38288/f1p28/1569	i1_LQ_OkraNGS_c7841/f1p16/1634	i1_LQ_OkraNGS_c37055/f1p2/1633	i1_LQ_OkraNGS_c4305/f1p9/1668	i1_LQ_OkraNGS_c21166/f1p7/1496	i1_LQ_OkraNGS_c8077/f1p17/1684	i5_LQ_OkraNGS_c2450/f1p9/5314	i2_LQ_OkraNGS_c43332/f1p41/1918	i1_LQ_OkraNGS_c6989/f1p0/1568	i2_LQ_OkraNGS_c27238/f1p6/2632	i1_LQ_OkraNGS_c6131/f2p7/1802	i1_LQ_OkraNGS_c36794/f1p30/1753	i1_LQ_OkraNGS_c10481/f1p0/1601	i2_LQ_OkraNGS_c22653/f1p14/2470	i1_HQ_OkraNGS_c18827/f2p0/1523	i2_LQ_OkraNGS_c41249/f1p12/2149	i2_LQ_OkraNGS_c78634/f1p3/2993	i2_LQ_OkraNGS_c65811/f1p0/2190	i3_LQ_OkraNGS_c26753/f1p0/3073	i1_LQ_OkraNGS_c35360/f1p4/1617	i2_LQ_OkraNGS_c37425/f1p0/2437	i2_LQ_OkraNGS_c84829/f1p1/2485	i2_LQ_OkraNGS_c34146/f1p1/2164	i3_LQ_OkraNGS_c13822/f1p3/3625	i1_LQ_OkraNGS_c36857/f1p0/1748	i2_LQ_OkraNGS_c33977/f1p3/1951	i2_LQ_OkraNGS_c36729/f1p17/2788	i2_LQ_OkraNGS_c68453/f1p0/2312	i2_LQ_OkraNGS_c64988/f1p15/2626	i1_LQ_OkraNGS_c36083/f1p0/1909	i1_LQ_OkraNGS_c14021/f1p0/1751	i1_LQ_OkraNGS_c10962/f1p0/1655	i2_LQ_OkraNGS_c42159/f1p12/2615	i3_LQ_OkraNGS_c11739/f1p2/3381	i1_LQ_OkraNGS_c5009/f1p11/1913	i1_LQ_OkraNGS_c25803/f1p0/2000	i2_LQ_OkraNGS_c51640/f1p13/2724	i2_LQ_OkraNGS_c2674/f1p6/2363	i1_LQ_OkraNGS_c24641/f1p11/1790	i2_LQ_OkraNGS_c52497/f1p0/2723	i1_LQ_OkraNGS_c25453/f1p7/1544	i2_LQ_OkraNGS_c62582/f1p1/2305
ko04150	Environmental Information Processing; Signal transduction; mTOR signaling pathway	271	i2_LQ_OkraNGS_c67788/f1p7/2107	i2_LQ_OkraNGS_c69322/f1p6/2530	i2_LQ_OkraNGS_c64152/f1p1/2881	i2_LQ_OkraNGS_c74280/f1p5/2100	i2_LQ_OkraNGS_c67119/f1p0/2146	i1_LQ_OkraNGS_c6897/f1p3/1931	i1_LQ_OkraNGS_c25978/f1p4/1685	i1_LQ_OkraNGS_c14714/f1p4/1949	i2_LQ_OkraNGS_c65240/f1p4/2672	i3_LQ_OkraNGS_c10199/f1p0/3388	i2_LQ_OkraNGS_c44952/f1p8/2097	i2_LQ_OkraNGS_c3130/f1p6/2347	i5_LQ_OkraNGS_c1234/f1p9/5158	i4_LQ_OkraNGS_c4610/f1p0/4703	i1_LQ_OkraNGS_c23737/f1p0/2019	i1_LQ_OkraNGS_c1532/f6p19/1962	i2_LQ_OkraNGS_c15764/f1p4/2060	i2_HQ_OkraNGS_c2731/f4p22/2425	i1_LQ_OkraNGS_c38026/f1p3/1917	i2_LQ_OkraNGS_c51072/f1p6/2149	i1_HQ_OkraNGS_c10517/f2p7/1977	i1_LQ_OkraNGS_c39350/f1p36/1550	i2_LQ_OkraNGS_c65128/f1p4/2011	i2_LQ_OkraNGS_c85466/f1p4/2064	i2_LQ_OkraNGS_c66820/f1p9/2505	i1_LQ_OkraNGS_c15588/f1p0/1390	i5_LQ_OkraNGS_c1896/f1p0/5313	i2_LQ_OkraNGS_c51429/f1p1/2564	i4_LQ_OkraNGS_c1494/f1p4/4668	i1_LQ_OkraNGS_c11884/f1p14/1796	i2_LQ_OkraNGS_c74996/f1p7/2020	i1_LQ_OkraNGS_c4252/f1p4/1653	i2_LQ_OkraNGS_c23254/f1p19/2385	i2_LQ_OkraNGS_c21430/f1p3/2530	i4_LQ_OkraNGS_c463/f3p0/5000	i2_LQ_OkraNGS_c66533/f1p4/2130	i1_LQ_OkraNGS_c21559/f1p7/1581	i2_LQ_OkraNGS_c50528/f1p7/2243	i2_LQ_OkraNGS_c47512/f1p1/2990	i4_HQ_OkraNGS_c203/f10p0/4885	i1_LQ_OkraNGS_c16371/f1p7/1279	i1_LQ_OkraNGS_c11462/f1p12/1908	i2_LQ_OkraNGS_c47455/f1p1/2409	i2_LQ_OkraNGS_c67346/f1p23/2481	i2_LQ_OkraNGS_c13735/f2p8/2280	i3_LQ_OkraNGS_c14127/f1p5/3161	i2_LQ_OkraNGS_c40999/f1p1/2733
ko04151	Environmental Information Processing; Signal transduction; PI3K-Akt signaling pathway	549	i2_LQ_OkraNGS_c47455/f1p1/2409	i4_LQ_OkraNGS_c6990/f1p5/4042	i2_LQ_OkraNGS_c35055/f1p5/2189	i3_LQ_OkraNGS_c7029/f1p7/3815	i2_LQ_OkraNGS_c72507/f2p14/2041	i3_LQ_OkraNGS_c14127/f1p5/3161	i2_LQ_OkraNGS_c40999/f1p1/2733	i2_HQ_OkraNGS_c45674/f3p10/2205	i10_LQ_OkraNGS_c5/f1p0/10725	i1_LQ_OkraNGS_c4731/f1p1/1847	i2_LQ_OkraNGS_c22367/f1p4/2789	i1_HQ_OkraNGS_c18521/f4p7/1723	i2_LQ_OkraNGS_c84972/f1p27/3018	i3_LQ_OkraNGS_c2741/f1p11/3299	i2_LQ_OkraNGS_c27287/f1p0/2966	i3_LQ_OkraNGS_c9240/f1p7/3751	i2_HQ_OkraNGS_c17738/f5p5/2527	i2_HQ_OkraNGS_c91165/f3p11/2139	i2_LQ_OkraNGS_c79282/f1p2/2298	i4_LQ_OkraNGS_c3103/f1p4/4904	i2_LQ_OkraNGS_c67456/f1p4/2319	i2_LQ_OkraNGS_c83132/f1p5/2362	i2_LQ_OkraNGS_c21772/f1p0/2614	i2_LQ_OkraNGS_c56431/f1p18/2772	i2_LQ_OkraNGS_c82414/f1p27/2808	i2_LQ_OkraNGS_c5866/f1p9/2142	i1_LQ_OkraNGS_c34958/f1p0/1932	i5_LQ_OkraNGS_c1701/f1p0/5465	i3_LQ_OkraNGS_c24871/f1p0/3684	i1_LQ_OkraNGS_c6172/f1p2/1991	i2_LQ_OkraNGS_c10104/f1p40/2740	i2_LQ_OkraNGS_c11448/f1p2/2705	i2_HQ_OkraNGS_c39989/f2p3/3005	i1_LQ_OkraNGS_c10911/f1p14/1956	i3_LQ_OkraNGS_c6816/f1p6/3205	i2_LQ_OkraNGS_c89543/f1p0/2104	i2_LQ_OkraNGS_c74280/f1p5/2100	i2_LQ_OkraNGS_c3130/f1p6/2347	i2_LQ_OkraNGS_c65240/f1p4/2672	i2_LQ_OkraNGS_c44952/f1p8/2097	i1_LQ_OkraNGS_c14714/f1p4/1949	i1_LQ_OkraNGS_c25978/f1p4/1685	i2_LQ_OkraNGS_c64265/f1p25/2800	i1_LQ_OkraNGS_c39350/f1p36/1550	i2_LQ_OkraNGS_c26918/f1p10/2929	i1_HQ_OkraNGS_c10517/f2p7/1977	i2_HQ_OkraNGS_c45322/f4p5/2343
ko04152	Environmental Information Processing; Signal transduction; AMPK signaling pathway	636	i2_LQ_OkraNGS_c41454/f1p5/2280	i1_LQ_OkraNGS_c20951/f1p2/1694	i1_LQ_OkraNGS_c26635/f1p24/1921	i2_LQ_OkraNGS_c63966/f1p7/2430	i1_LQ_OkraNGS_c21523/f1p9/1890	i2_LQ_OkraNGS_c57560/f2p11/2138	i2_LQ_OkraNGS_c35284/f1p4/2649	i1_LQ_OkraNGS_c20172/f1p0/1902	i2_LQ_OkraNGS_c81354/f1p6/2657	i2_LQ_OkraNGS_c38853/f1p9/2558	i3_LQ_OkraNGS_c7316/f1p0/3877	i2_LQ_OkraNGS_c24964/f1p10/2616	i4_LQ_OkraNGS_c1279/f1p9/4920	i2_LQ_OkraNGS_c65310/f1p69/2899	i1_LQ_OkraNGS_c9649/f1p0/1532	i1_HQ_OkraNGS_c4810/f3p0/1783	i1_LQ_OkraNGS_c4026/f2p3/1902	i2_LQ_OkraNGS_c5817/f1p94/2989	i2_LQ_OkraNGS_c22160/f1p10/2575	i3_LQ_OkraNGS_c14816/f1p0/3023	i2_LQ_OkraNGS_c2089/f9p12/2339	i2_LQ_OkraNGS_c78247/f1p6/2221	i3_LQ_OkraNGS_c11831/f1p0/3441	i2_HQ_OkraNGS_c21774/f3p3/2173	i2_LQ_OkraNGS_c38180/f1p52/2874	i2_LQ_OkraNGS_c79950/f1p2/2201	i1_LQ_OkraNGS_c26423/f1p1/1797	i2_LQ_OkraNGS_c89650/f1p1/2093	i2_LQ_OkraNGS_c3550/f1p1/2502	i1_LQ_OkraNGS_c20096/f1p8/1774	i4_LQ_OkraNGS_c1345/f1p12/4538	i2_LQ_OkraNGS_c6495/f1p4/2746	i3_LQ_OkraNGS_c18778/f1p1/3702	i3_LQ_OkraNGS_c26900/f1p15/3022	i1_HQ_OkraNGS_c1416/f8p17/1894	i2_HQ_OkraNGS_c12859/f4p11/2502	i2_LQ_OkraNGS_c37750/f1p75/2985	i2_HQ_OkraNGS_c99276/f112p7/2974	i1_LQ_OkraNGS_c30195/f1p0/1601	i2_LQ_OkraNGS_c21765/f1p5/2306	i2_LQ_OkraNGS_c78753/f1p10/2190	i1_LQ_OkraNGS_c7815/f1p1/1866	i2_LQ_OkraNGS_c19381/f1p8/2550	i3_LQ_OkraNGS_c14079/f1p0/3277	i2_LQ_OkraNGS_c22518/f1p19/2407	i3_LQ_OkraNGS_c19015/f1p0/3058	i2_LQ_OkraNGS_c19594/f1p3/2195
ko04210	Cellular Processes; Cell growth and death; Apoptosis	127	i1_LQ_OkraNGS_c1796/f2p0/1676	i1_LQ_OkraNGS_c1213/f6p9/1716	i2_LQ_OkraNGS_c94808/f1p31/2216	i1_LQ_OkraNGS_c30777/f4p2/1361	i1_HQ_OkraNGS_c1572/f8p0/1763	i2_LQ_OkraNGS_c20075/f1p2/2401	i4_LQ_OkraNGS_c1494/f1p4/4668	i2_LQ_OkraNGS_c56726/f1p0/2160	i2_LQ_OkraNGS_c8417/f1p0/2217	i1_LQ_OkraNGS_c10992/f2p0/1801	i2_LQ_OkraNGS_c64414/f1p1/2158	i2_LQ_OkraNGS_c89780/f1p11/2014	i2_LQ_OkraNGS_c74109/f1p6/1980	i2_LQ_OkraNGS_c51429/f1p1/2564	i1_LQ_OkraNGS_c27023/f1p0/1610	i2_LQ_OkraNGS_c49116/f1p0/2476	i4_LQ_OkraNGS_c4239/f1p0/4422	i0_LQ_OkraNGS_c1111/f1p5/717	i1_HQ_OkraNGS_c42513/f23p49/1316	i2_LQ_OkraNGS_c19727/f1p0/2175	i2_LQ_OkraNGS_c49504/f1p1/2241	i1_LQ_OkraNGS_c20665/f1p0/1721	i2_LQ_OkraNGS_c64371/f1p2/2767	i2_LQ_OkraNGS_c73916/f1p0/2068	i1_LQ_OkraNGS_c20382/f1p0/1833	i4_LQ_OkraNGS_c1466/f1p7/4923	i1_LQ_OkraNGS_c11854/f1p5/1974	i2_LQ_OkraNGS_c8208/f1p483/2157	i1_LQ_OkraNGS_c23728/f1p5/1879	i2_LQ_OkraNGS_c37848/f1p0/2996	i3_LQ_OkraNGS_c3511/f1p0/3162	i1_LQ_OkraNGS_c8783/f1p2/1685	i1_LQ_OkraNGS_c11801/f1p2/1596	i1_LQ_OkraNGS_c28964/f1p0/1636	i3_LQ_OkraNGS_c23366/f1p0/3099	i1_LQ_OkraNGS_c4031/f1p0/1935	i1_LQ_OkraNGS_c25651/f1p0/1794	i3_LQ_OkraNGS_c7426/f1p3/3097	i1_LQ_OkraNGS_c15237/f1p0/1394	i3_LQ_OkraNGS_c4455/f1p2/3248	i3_LQ_OkraNGS_c11831/f1p0/3441	i4_LQ_OkraNGS_c4085/f1p0/4628	i2_LQ_OkraNGS_c90375/f1p8/2106	i1_LQ_OkraNGS_c23737/f1p0/2019	i2_HQ_OkraNGS_c38730/f2p0/2927	i1_HQ_OkraNGS_c33726/f5p3/1674	i1_LQ_OkraNGS_c13310/f1p0/1635
ko04214	Cellular Processes; Cell growth and death; Apoptosis - fly	110	i0_LQ_OkraNGS_c364/f1p0/505	i2_LQ_OkraNGS_c35963/f1p0/2947	i0_LQ_OkraNGS_c1084/f1p2/962	i2_LQ_OkraNGS_c67064/f1p11/2497	i1_LQ_OkraNGS_c36830/f1p0/1840	i2_LQ_OkraNGS_c19980/f1p4/2291	i2_LQ_OkraNGS_c53915/f1p6/3116	i2_HQ_OkraNGS_c57370/f4p14/2109	i2_LQ_OkraNGS_c59758/f1p0/2118	i2_LQ_OkraNGS_c27039/f1p1/2757	i1_LQ_OkraNGS_c27991/f3p89/1994	i2_LQ_OkraNGS_c12817/f1p9/2426	i2_LQ_OkraNGS_c26827/f1p0/2189	i2_LQ_OkraNGS_c54859/f1p6/2914	i3_LQ_OkraNGS_c17875/f1p3/3819	i2_LQ_OkraNGS_c20180/f1p5/2244	i5_LQ_OkraNGS_c1232/f1p0/5456	i2_LQ_OkraNGS_c80392/f1p2/2989	i2_LQ_OkraNGS_c71464/f1p8/2429	i2_LQ_OkraNGS_c39222/f1p10/2028	i2_LQ_OkraNGS_c32461/f2p0/2146	i2_LQ_OkraNGS_c34296/f1p2/2414	i3_LQ_OkraNGS_c7913/f1p5/3548	i2_LQ_OkraNGS_c67735/f1p4/2207	i2_LQ_OkraNGS_c47255/f1p7/3073	i1_LQ_OkraNGS_c47082/f1p11/1052	i3_LQ_OkraNGS_c24706/f1p2/3153	i1_LQ_OkraNGS_c4539/f1p5/1827	i4_LQ_OkraNGS_c4119/f1p0/4484	i2_LQ_OkraNGS_c53537/f1p9/2452	i2_LQ_OkraNGS_c48404/f1p5/2843	i3_LQ_OkraNGS_c6445/f1p1/3333	i2_LQ_OkraNGS_c81125/f1p3/2816	i2_LQ_OkraNGS_c35741/f1p10/2836	i2_LQ_OkraNGS_c44070/f1p10/2101	i2_LQ_OkraNGS_c53806/f1p7/2864	i2_HQ_OkraNGS_c60939/f6p7/2847	i2_LQ_OkraNGS_c11502/f1p10/2830	i1_LQ_OkraNGS_c32697/f1p4/1333	i0_LQ_OkraNGS_c311/f1p0/730	i2_LQ_OkraNGS_c23468/f1p1/2502	i2_HQ_OkraNGS_c72873/f2p7/2952	i1_LQ_OkraNGS_c22327/f1p2/1821	i3_LQ_OkraNGS_c3940/f1p6/3312	i2_LQ_OkraNGS_c5856/f1p13/2116	i2_LQ_OkraNGS_c53273/f1p8/2582	i2_HQ_OkraNGS_c22772/f3p3/2391
ko04215	Cellular Processes; Cell growth and death; Apoptosis - multiple species	7	i0_LQ_OkraNGS_c364/f1p0/505	i2_LQ_OkraNGS_c8417/f1p0/2217	i2_LQ_OkraNGS_c59758/f1p0/2118	i2_LQ_OkraNGS_c34413/f1p1/2348	i1_LQ_OkraNGS_c27813/f1p0/1843	i2_LQ_OkraNGS_c24098/f1p1/2187	i1_LQ_OkraNGS_c6999/f1p8/1983
ko04310	Environmental Information Processing; Signal transduction; Wnt signaling pathway	218	i1_LQ_OkraNGS_c25286/f1p13/1991	i5_LQ_OkraNGS_c2138/f1p9/6093	i1_LQ_OkraNGS_c13850/f1p12/1685	i2_LQ_OkraNGS_c8520/f1p8/2741	i6_LQ_OkraNGS_c456/f1p0/6295	i2_LQ_OkraNGS_c40924/f1p5/2798	i2_LQ_OkraNGS_c89925/f1p4/2096	i2_LQ_OkraNGS_c40308/f1p7/2714	i2_HQ_OkraNGS_c8393/f2p10/2653	i6_LQ_OkraNGS_c147/f1p0/6317	i2_LQ_OkraNGS_c102254/f1p4/2035	i2_LQ_OkraNGS_c25762/f1p2/2155	i2_LQ_OkraNGS_c71276/f1p11/2812	i1_LQ_OkraNGS_c34958/f1p0/1932	i2_LQ_OkraNGS_c84856/f1p1/2637	i2_LQ_OkraNGS_c52832/f1p7/2517	i2_LQ_OkraNGS_c24807/f1p1/2434	i3_LQ_OkraNGS_c17968/f1p5/3181	i1_LQ_OkraNGS_c27562/f1p0/1671	i2_LQ_OkraNGS_c40662/f1p2/2728	i1_LQ_OkraNGS_c35689/f1p13/1937	i1_LQ_OkraNGS_c25431/f2p0/1958	i2_LQ_OkraNGS_c35420/f1p5/2189	i1_LQ_OkraNGS_c15349/f1p2/1297	i1_LQ_OkraNGS_c39442/f1p0/1587	i3_LQ_OkraNGS_c22301/f1p1/3092	i1_LQ_OkraNGS_c19053/f1p2/2019	i2_LQ_OkraNGS_c22998/f1p4/2623	i3_LQ_OkraNGS_c2881/f1p2/3110	i3_LQ_OkraNGS_c14961/f1p2/3022	i5_LQ_OkraNGS_c2883/f1p19/6023	i2_LQ_OkraNGS_c23218/f1p0/2397	i1_LQ_OkraNGS_c35736/f1p9/1835	i2_LQ_OkraNGS_c82825/f1p5/2139	i5_LQ_OkraNGS_c2608/f1p15/5483	i3_LQ_OkraNGS_c25180/f1p2/3781	i2_LQ_OkraNGS_c65653/f1p19/2204	i2_LQ_OkraNGS_c6915/f1p1/2211	i1_LQ_OkraNGS_c9366/f2p7/1751	i6_LQ_OkraNGS_c295/f1p0/6056	i2_LQ_OkraNGS_c22367/f1p4/2789	i0_LQ_OkraNGS_c743/f1p26/766	i2_LQ_OkraNGS_c25643/f2p5/2572	i2_LQ_OkraNGS_c23013/f1p2/2388	i1_LQ_OkraNGS_c39295/f1p4/1788	i3_LQ_OkraNGS_c15103/f1p2/3039	i1_LQ_OkraNGS_c21806/f1p3/1724
ko04330	Environmental Information Processing; Signal transduction; Notch signaling pathway	78	i2_LQ_OkraNGS_c15242/f1p3/2049	i5_LQ_OkraNGS_c1659/f1p52/5864	i6_LQ_OkraNGS_c510/f1p0/6185	i3_LQ_OkraNGS_c11975/f1p8/3668	i2_LQ_OkraNGS_c13618/f1p3/2934	i2_HQ_OkraNGS_c55518/f2p6/2891	i1_LQ_OkraNGS_c10011/f1p12/2035	i2_LQ_OkraNGS_c69547/f1p6/3006	i2_HQ_OkraNGS_c88113/f2p2/2090	i3_LQ_OkraNGS_c3887/f1p0/3088	i2_LQ_OkraNGS_c3610/f2p2/2246	i3_LQ_OkraNGS_c13279/f1p17/3442	i2_HQ_OkraNGS_c92227/f4p2/2210	i2_LQ_OkraNGS_c52087/f1p1/2419	i9_LQ_OkraNGS_c11/f1p0/9108	i3_LQ_OkraNGS_c7110/f1p8/3390	i1_HQ_OkraNGS_c18597/f2p5/1827	i4_LQ_OkraNGS_c5402/f1p2/4830	i2_LQ_OkraNGS_c102600/f1p18/2073	i2_LQ_OkraNGS_c54996/f1p0/2426	i1_LQ_OkraNGS_c26259/f1p5/1709	i0_LQ_OkraNGS_c604/f1p0/721	i2_LQ_OkraNGS_c44337/f1p3/2102	i5_LQ_OkraNGS_c1809/f1p14/5988	i2_LQ_OkraNGS_c84200/f1p6/2842	i4_LQ_OkraNGS_c4295/f1p7/4995	i1_LQ_OkraNGS_c23488/f1p2/1992	i2_LQ_OkraNGS_c18203/f1p2/2295	i1_LQ_OkraNGS_c21342/f1p11/1858	i2_HQ_OkraNGS_c1429/f5p6/2360	i1_LQ_OkraNGS_c28174/f1p2/1917	i4_LQ_OkraNGS_c2457/f1p10/4637	i1_LQ_OkraNGS_c23100/f1p10/1770	i1_LQ_OkraNGS_c15347/f1p0/1195	i2_LQ_OkraNGS_c52850/f1p4/2115	i2_LQ_OkraNGS_c74843/f1p4/2103	i1_LQ_OkraNGS_c7056/f1p3/1578	i2_LQ_OkraNGS_c79607/f1p1/2254	i2_LQ_OkraNGS_c30477/f1p4/2083	i2_LQ_OkraNGS_c22817/f1p20/2987	i3_LQ_OkraNGS_c19910/f1p6/3792	i2_LQ_OkraNGS_c90111/f1p1/2116	i3_LQ_OkraNGS_c17883/f1p9/3322	i4_LQ_OkraNGS_c4684/f1p0/4976	i2_LQ_OkraNGS_c56286/f2p20/2720	i5_LQ_OkraNGS_c2608/f1p15/5483	i3_LQ_OkraNGS_c25180/f1p2/3781
ko04340	Environmental Information Processing; Signal transduction; Hedgehog signaling pathway	136	i2_LQ_OkraNGS_c27002/f1p3/2764	i2_LQ_OkraNGS_c86896/f1p2/2496	i3_LQ_OkraNGS_c3959/f1p5/3469	i2_LQ_OkraNGS_c63568/f1p11/2881	i1_LQ_OkraNGS_c12906/f1p1/1901	i2_LQ_OkraNGS_c54537/f1p5/2138	i2_HQ_OkraNGS_c36934/f2p12/2735	i2_LQ_OkraNGS_c89262/f1p6/2538	i2_LQ_OkraNGS_c18321/f2p3/2673	i1_LQ_OkraNGS_c34870/f1p0/1795	i1_LQ_OkraNGS_c4761/f1p0/1882	i2_LQ_OkraNGS_c42503/f1p0/2418	i2_LQ_OkraNGS_c3929/f1p0/2212	i1_LQ_OkraNGS_c25970/f1p0/1843	i2_LQ_OkraNGS_c40009/f1p6/2964	i2_LQ_OkraNGS_c47701/f1p1/2165	i1_LQ_OkraNGS_c3923/f1p1/1906	i2_LQ_OkraNGS_c80161/f1p0/2810	i1_LQ_OkraNGS_c34795/f2p0/1944	i1_LQ_OkraNGS_c7271/f2p0/1655	i2_HQ_OkraNGS_c32150/f3p2/2676	i2_HQ_OkraNGS_c46940/f2p11/2547	i2_HQ_OkraNGS_c99518/f2p6/2170	i3_LQ_OkraNGS_c22912/f1p28/3087	i3_LQ_OkraNGS_c2552/f1p0/3481	i2_HQ_OkraNGS_c32168/f3p4/2766	i2_LQ_OkraNGS_c4840/f1p11/2777	i1_LQ_OkraNGS_c38215/f1p8/1881	i2_LQ_OkraNGS_c14089/f1p4/2639	i2_LQ_OkraNGS_c7364/f1p4/2666	i2_LQ_OkraNGS_c49906/f1p4/2705	i3_HQ_OkraNGS_c2052/f2p9/3245	i2_LQ_OkraNGS_c83939/f1p6/2538	i2_HQ_OkraNGS_c2168/f6p12/2934	i2_LQ_OkraNGS_c23853/f1p3/2459	i2_LQ_OkraNGS_c95079/f1p11/2929	i2_LQ_OkraNGS_c74283/f1p0/2089	i2_LQ_OkraNGS_c48308/f4p12/2709	i2_HQ_OkraNGS_c11711/f4p11/2731	i1_LQ_OkraNGS_c10505/f2p0/1973	i2_LQ_OkraNGS_c44612/f1p4/2041	i1_LQ_OkraNGS_c28527/f1p4/1645	i2_LQ_OkraNGS_c56337/f1p2/2363	i2_HQ_OkraNGS_c31438/f5p7/2702	i4_LQ_OkraNGS_c6181/f1p9/4392	i4_LQ_OkraNGS_c1188/f1p0/4417	i2_LQ_OkraNGS_c20528/f1p3/2582
ko04341	Environmental Information Processing; Signal transduction; Hedgehog signaling pathway - fly	142	i1_LQ_OkraNGS_c34795/f2p0/1944	i2_HQ_OkraNGS_c32150/f3p2/2676	i1_LQ_OkraNGS_c7271/f2p0/1655	i2_HQ_OkraNGS_c46940/f2p11/2547	i2_HQ_OkraNGS_c99518/f2p6/2170	i3_LQ_OkraNGS_c22912/f1p28/3087	i3_LQ_OkraNGS_c2552/f1p0/3481	i2_HQ_OkraNGS_c32168/f3p4/2766	i2_LQ_OkraNGS_c4840/f1p11/2777	i1_LQ_OkraNGS_c38215/f1p8/1881	i2_LQ_OkraNGS_c14089/f1p4/2639	i2_LQ_OkraNGS_c7364/f1p4/2666	i2_LQ_OkraNGS_c27002/f1p3/2764	i2_LQ_OkraNGS_c86896/f1p2/2496	i3_LQ_OkraNGS_c3959/f1p5/3469	i2_LQ_OkraNGS_c63568/f1p11/2881	i1_LQ_OkraNGS_c12906/f1p1/1901	i2_LQ_OkraNGS_c54537/f1p5/2138	i2_HQ_OkraNGS_c36934/f2p12/2735	i2_LQ_OkraNGS_c89262/f1p6/2538	i2_LQ_OkraNGS_c18321/f2p3/2673	i1_LQ_OkraNGS_c34870/f1p0/1795	i1_LQ_OkraNGS_c4761/f1p0/1882	i2_LQ_OkraNGS_c42503/f1p0/2418	i2_LQ_OkraNGS_c3929/f1p0/2212	i1_LQ_OkraNGS_c25970/f1p0/1843	i2_LQ_OkraNGS_c40009/f1p6/2964	i2_LQ_OkraNGS_c47701/f1p1/2165	i1_LQ_OkraNGS_c3923/f1p1/1906	i2_LQ_OkraNGS_c80161/f1p0/2810	i2_LQ_OkraNGS_c44612/f1p4/2041	i1_LQ_OkraNGS_c28527/f1p4/1645	i2_LQ_OkraNGS_c56337/f1p2/2363	i2_HQ_OkraNGS_c31438/f5p7/2702	i4_LQ_OkraNGS_c6181/f1p9/4392	i4_LQ_OkraNGS_c1188/f1p0/4417	i2_LQ_OkraNGS_c20528/f1p3/2582	i3_HQ_OkraNGS_c8116/f4p0/3586	i2_LQ_OkraNGS_c71283/f1p4/2917	i3_LQ_OkraNGS_c15029/f1p0/3023	i2_LQ_OkraNGS_c27535/f1p6/2843	i2_LQ_OkraNGS_c86867/f1p8/2933	i2_LQ_OkraNGS_c3945/f1p6/2745	i2_HQ_OkraNGS_c6829/f5p3/2607	i3_LQ_OkraNGS_c11371/f1p0/3227	i2_LQ_OkraNGS_c23842/f1p8/2735	i2_LQ_OkraNGS_c55102/f1p6/2527
ko04350	Environmental Information Processing; Signal transduction; TGF-beta signaling pathway	154	i3_LQ_OkraNGS_c13947/f1p8/3806	i9_LQ_OkraNGS_c11/f1p0/9108	i2_LQ_OkraNGS_c13511/f1p5/2606	i2_LQ_OkraNGS_c36645/f1p0/2968	i3_LQ_OkraNGS_c3887/f1p0/3088	i2_LQ_OkraNGS_c84854/f1p4/2858	i2_LQ_OkraNGS_c47249/f1p0/2897	i4_LQ_OkraNGS_c5402/f1p2/4830	i2_LQ_OkraNGS_c52725/f1p11/2394	i2_LQ_OkraNGS_c7364/f1p4/2666	i3_LQ_OkraNGS_c22954/f1p0/3202	i2_LQ_OkraNGS_c55804/f1p1/2567	i2_HQ_OkraNGS_c32168/f3p4/2766	i6_LQ_OkraNGS_c510/f1p0/6185	i3_LQ_OkraNGS_c11975/f1p8/3668	i5_LQ_OkraNGS_c1659/f1p52/5864	i4_LQ_OkraNGS_c7400/f1p0/4106	i2_HQ_OkraNGS_c36934/f2p12/2735	i2_LQ_OkraNGS_c89262/f1p6/2538	i2_LQ_OkraNGS_c18321/f2p3/2673	i2_LQ_OkraNGS_c24455/f1p10/2206	i2_LQ_OkraNGS_c41230/f1p2/2369	i2_LQ_OkraNGS_c63638/f1p1/2771	i2_LQ_OkraNGS_c54537/f1p5/2138	i1_LQ_OkraNGS_c25118/f1p0/1446	i3_LQ_OkraNGS_c19910/f1p6/3792	i2_LQ_OkraNGS_c63568/f1p11/2881	i2_LQ_OkraNGS_c22817/f1p20/2987	i2_LQ_OkraNGS_c63654/f1p0/2394	i2_LQ_OkraNGS_c6258/f1p0/2236	i4_LQ_OkraNGS_c4295/f1p7/4995	i2_LQ_OkraNGS_c98261/f1p1/2067	i5_LQ_OkraNGS_c1809/f1p14/5988	i1_LQ_OkraNGS_c28922/f1p0/1836	i1_LQ_OkraNGS_c39084/f1p0/1789	i1_HQ_OkraNGS_c8689/f9p0/1997	i1_LQ_OkraNGS_c3988/f1p6/1940	i2_LQ_OkraNGS_c57882/f1p10/2086	i4_LQ_OkraNGS_c1188/f1p0/4417	i5_LQ_OkraNGS_c1147/f1p0/5967	i5_LQ_OkraNGS_c1243/f1p0/5844	i2_HQ_OkraNGS_c31438/f5p7/2702	i2_LQ_OkraNGS_c69599/f1p0/2770	i2_LQ_OkraNGS_c23842/f1p8/2735	i2_HQ_OkraNGS_c60674/f5p11/2168	i3_LQ_OkraNGS_c23862/f1p0/3489	i2_LQ_OkraNGS_c56286/f2p20/2720
ko04370	Environmental Information Processing; Signal transduction; VEGF signaling pathway	29	i2_LQ_OkraNGS_c53280/f1p0/2976	i2_LQ_OkraNGS_c85227/f1p1/2814	i1_LQ_OkraNGS_c47780/f1p2/1081	i2_LQ_OkraNGS_c53533/f1p0/2152	i1_LQ_OkraNGS_c25259/f1p0/1708	i2_LQ_OkraNGS_c26432/f1p0/2529	i2_LQ_OkraNGS_c89628/f1p0/2037	i2_LQ_OkraNGS_c35219/f1p1/2568	i3_LQ_OkraNGS_c17968/f1p5/3181	i2_LQ_OkraNGS_c64414/f1p1/2158	i2_LQ_OkraNGS_c82945/f1p0/2105	i1_LQ_OkraNGS_c9268/f1p7/1510	i3_LQ_OkraNGS_c2508/f1p0/3299	i2_LQ_OkraNGS_c84303/f1p0/2225	i2_LQ_OkraNGS_c21013/f1p1/2606	i1_LQ_OkraNGS_c6982/f1p0/1903	i1_LQ_OkraNGS_c36830/f1p0/1840	i2_LQ_OkraNGS_c69060/f1p1/1886	i2_LQ_OkraNGS_c15252/f1p1/2105	i2_LQ_OkraNGS_c12599/f1p0/2204	i2_LQ_OkraNGS_c23218/f1p0/2397	i2_LQ_OkraNGS_c85979/f1p0/2169	i2_LQ_OkraNGS_c58011/f1p0/2077	i2_LQ_OkraNGS_c84856/f1p1/2637	i1_LQ_OkraNGS_c23737/f1p0/2019	i3_LQ_OkraNGS_c14961/f1p2/3022	i1_LQ_OkraNGS_c37824/f1p0/1969	i2_LQ_OkraNGS_c55866/f1p0/2348	i2_LQ_OkraNGS_c23468/f1p1/2502
ko04371	Environmental Information Processing; Signal transduction; Apelin signaling pathway	134	i5_LQ_OkraNGS_c3176/f1p0/5084	i4_LQ_OkraNGS_c2919/f1p81/4769	i1_LQ_OkraNGS_c4226/f1p7/1902	i1_LQ_OkraNGS_c6243/f1p19/1524	i2_HQ_OkraNGS_c57713/f2p8/2059	i2_LQ_OkraNGS_c30104/f1p0/2040	i2_LQ_OkraNGS_c81200/f1p16/2245	i3_LQ_OkraNGS_c7883/f1p0/3295	i2_LQ_OkraNGS_c81988/f1p0/2211	i1_LQ_OkraNGS_c10911/f1p14/1956	i2_LQ_OkraNGS_c15340/f1p0/2101	i1_LQ_OkraNGS_c4613/f1p0/1916	i1_LQ_OkraNGS_c7815/f1p1/1866	i1_LQ_OkraNGS_c6999/f1p8/1983	i2_LQ_OkraNGS_c19594/f1p3/2195	i2_LQ_OkraNGS_c29628/f1p7/2077	i1_HQ_OkraNGS_c7468/f2p2/1528	i0_LQ_OkraNGS_c631/f1p0/693	i0_LQ_OkraNGS_c1254/f1p23/785	i1_HQ_OkraNGS_c18521/f4p7/1723	i1_LQ_OkraNGS_c19570/f1p0/1553	i5_LQ_OkraNGS_c2994/f1p10/5111	i0_LQ_OkraNGS_c487/f1p0/964	i2_LQ_OkraNGS_c24098/f1p1/2187	i2_LQ_OkraNGS_c7179/f1p15/2816	i1_LQ_OkraNGS_c29376/f1p0/1883	i2_LQ_OkraNGS_c16085/f1p5/2049	i3_LQ_OkraNGS_c14127/f1p5/3161	i2_LQ_OkraNGS_c33707/f1p0/2236	i2_LQ_OkraNGS_c18231/f1p0/2363	i1_LQ_OkraNGS_c4252/f1p4/1653	i1_HQ_OkraNGS_c4810/f3p0/1783	i2_LQ_OkraNGS_c20831/f1p0/2394	i1_LQ_OkraNGS_c21559/f1p7/1581	i2_HQ_OkraNGS_c72585/f2p16/2036	i0_LQ_OkraNGS_c968/f1p13/669	i2_LQ_OkraNGS_c65128/f1p4/2011	i2_LQ_OkraNGS_c39332/f1p0/2665	i2_LQ_OkraNGS_c101956/f1p6/2027	i4_LQ_OkraNGS_c1666/f1p0/4984	i1_LQ_OkraNGS_c37286/f1p5/1805	i2_LQ_OkraNGS_c41454/f1p5/2280	i2_LQ_OkraNGS_c49216/f1p12/2404	i2_LQ_OkraNGS_c63929/f1p1/2889	i2_HQ_OkraNGS_c39397/f3p0/2278	i1_LQ_OkraNGS_c18952/f1p25/1634	i3_HQ_OkraNGS_c17150/f4p0/3497
ko04390	Environmental Information Processing; Signal transduction; Hippo signaling pathway	194	i3_LQ_OkraNGS_c22386/f1p8/3482	i1_LQ_OkraNGS_c11083/f1p14/1914	i1_LQ_OkraNGS_c47097/f1p7/1094	i1_LQ_OkraNGS_c37329/f1p5/1863	i2_LQ_OkraNGS_c63565/f1p8/2712	i2_LQ_OkraNGS_c26918/f1p10/2929	i2_LQ_OkraNGS_c43932/f1p10/2074	i2_LQ_OkraNGS_c2686/f1p6/2684	i2_LQ_OkraNGS_c74079/f1p12/2030	i1_LQ_OkraNGS_c20918/f1p3/1540	i2_LQ_OkraNGS_c21765/f1p5/2306	i2_LQ_OkraNGS_c78753/f1p10/2190	i2_LQ_OkraNGS_c78103/f1p0/2164	i2_LQ_OkraNGS_c86066/f1p7/2869	i1_LQ_OkraNGS_c6897/f1p3/1931	i1_LQ_OkraNGS_c25932/f1p4/1428	i3_LQ_OkraNGS_c14816/f1p0/3023	i2_LQ_OkraNGS_c14139/f1p11/2310	i2_LQ_OkraNGS_c2089/f9p12/2339	i2_LQ_OkraNGS_c74360/f1p6/2095	i1_LQ_OkraNGS_c7055/f1p4/1681	i2_LQ_OkraNGS_c12808/f1p5/2228	i4_LQ_OkraNGS_c4902/f1p3/4489	i2_LQ_OkraNGS_c51028/f1p5/2127	i2_HQ_OkraNGS_c4793/f2p8/2339	i2_LQ_OkraNGS_c89543/f1p0/2104	i2_LQ_OkraNGS_c22435/f1p4/2996	i2_LQ_OkraNGS_c48375/f1p0/2216	i2_LQ_OkraNGS_c63408/f1p9/2367	i3_LQ_OkraNGS_c12207/f1p0/3113	i2_LQ_OkraNGS_c66533/f1p4/2130	i1_LQ_OkraNGS_c3558/f1p0/1534	i2_LQ_OkraNGS_c79240/f1p9/2332	i2_LQ_OkraNGS_c15218/f1p2/2100	i2_LQ_OkraNGS_c82076/f1p7/2299	i2_LQ_OkraNGS_c55713/f1p6/2535	i1_LQ_OkraNGS_c4976/f1p2/1629	i2_LQ_OkraNGS_c26738/f1p2/2285	i2_LQ_OkraNGS_c5964/f1p1/2532	i2_LQ_OkraNGS_c69738/f1p4/2950	i1_LQ_OkraNGS_c35707/f1p1/1959	i2_LQ_OkraNGS_c27439/f1p8/2911	i2_LQ_OkraNGS_c42294/f1p6/2642	i1_LQ_OkraNGS_c33289/f1p0/1190	i1_HQ_OkraNGS_c13538/f2p2/2016	i2_LQ_OkraNGS_c81354/f1p6/2657	i2_LQ_OkraNGS_c42408/f1p2/2291
ko04391	Environmental Information Processing; Signal transduction; Hippo signaling pathway - fly	168	i2_LQ_OkraNGS_c55528/f1p8/2340	i0_LQ_OkraNGS_c393/f1p0/999	i1_LQ_OkraNGS_c31800/f1p0/1244	i1_LQ_OkraNGS_c15748/f1p0/1257	i4_LQ_OkraNGS_c6181/f1p9/4392	i2_HQ_OkraNGS_c36396/f3p12/2236	i2_LQ_OkraNGS_c57882/f1p10/2086	i2_LQ_OkraNGS_c36883/f1p0/2333	i1_LQ_OkraNGS_c5365/f1p2/1888	i1_HQ_OkraNGS_c4184/f2p0/1952	i2_LQ_OkraNGS_c69599/f1p0/2770	i2_LQ_OkraNGS_c67079/f1p7/2825	i2_LQ_OkraNGS_c68353/f1p4/2128	i3_LQ_OkraNGS_c4882/f1p0/3229	i2_LQ_OkraNGS_c62253/f1p11/2276	i2_HQ_OkraNGS_c36878/f2p8/2260	i3_LQ_OkraNGS_c26232/f1p5/3050	i2_HQ_OkraNGS_c60674/f5p11/2168	i2_LQ_OkraNGS_c15528/f2p1/2204	i1_LQ_OkraNGS_c47802/f1p3/1050	i1_LQ_OkraNGS_c23586/f1p11/1977	i2_LQ_OkraNGS_c23770/f1p8/2467	i1_LQ_OkraNGS_c1640/f4p2/1987	i2_LQ_OkraNGS_c27106/f1p7/2573	i2_LQ_OkraNGS_c35810/f1p10/2297	i2_LQ_OkraNGS_c73665/f1p11/2046	i2_LQ_OkraNGS_c63117/f1p8/2414	i1_LQ_OkraNGS_c14898/f1p0/1693	i2_LQ_OkraNGS_c47499/f1p9/2275	i2_LQ_OkraNGS_c83939/f1p6/2538	i2_LQ_OkraNGS_c79974/f1p6/2274	i2_HQ_OkraNGS_c64155/f2p9/2310	i3_LQ_OkraNGS_c6895/f1p0/3230	i1_LQ_OkraNGS_c33388/f1p22/1174	i3_LQ_OkraNGS_c28629/f1p1/3025	i1_LQ_OkraNGS_c46909/f1p13/1117	i2_LQ_OkraNGS_c67246/f1p8/2370	i2_LQ_OkraNGS_c7159/f1p4/2694	i2_HQ_OkraNGS_c47169/f2p10/2201	i0_LQ_OkraNGS_c1696/f1p6/993	i4_LQ_OkraNGS_c2020/f1p13/4422	i2_LQ_OkraNGS_c82000/f1p4/2444	i2_LQ_OkraNGS_c5991/f1p12/2688	i1_LQ_OkraNGS_c39077/f1p0/1977	i2_LQ_OkraNGS_c20914/f1p13/2216	i2_HQ_OkraNGS_c24451/f2p10/2254	i3_HQ_OkraNGS_c7707/f2p10/3520
ko04392	Environmental Information Processing; Signal transduction; Hippo signaling pathway -multiple species	78	i2_HQ_OkraNGS_c7457/f5p7/2280	i1_LQ_OkraNGS_c33388/f1p22/1174	i4_LQ_OkraNGS_c3313/f1p7/4355	i2_LQ_OkraNGS_c83939/f1p6/2538	i2_LQ_OkraNGS_c64405/f1p6/2562	i1_LQ_OkraNGS_c22678/f1p0/2030	i2_LQ_OkraNGS_c78743/f1p3/2520	i2_LQ_OkraNGS_c54078/f1p12/2325	i3_LQ_OkraNGS_c13765/f1p0/3408	i1_HQ_OkraNGS_c12110/f3p0/2028	i2_LQ_OkraNGS_c84065/f1p7/2561	i2_LQ_OkraNGS_c69608/f1p5/1858	i1_LQ_OkraNGS_c25008/f1p0/1989	i2_LQ_OkraNGS_c62200/f1p2/2162	i1_LQ_OkraNGS_c10230/f1p2/1941	i3_LQ_OkraNGS_c8441/f1p0/3385	i2_LQ_OkraNGS_c55118/f1p2/2500	i2_LQ_OkraNGS_c25643/f2p5/2572	i1_LQ_OkraNGS_c4637/f1p0/1829	i2_LQ_OkraNGS_c81385/f1p1/2284	i2_LQ_OkraNGS_c83368/f1p10/2590	i2_HQ_OkraNGS_c12780/f2p11/2160	i4_LQ_OkraNGS_c6181/f1p9/4392	i4_LQ_OkraNGS_c6645/f1p0/4908	i2_LQ_OkraNGS_c84220/f1p7/2443	i2_LQ_OkraNGS_c81175/f1p7/2169	i1_LQ_OkraNGS_c22535/f1p8/1709	i2_LQ_OkraNGS_c79953/f1p8/2501	i4_LQ_OkraNGS_c3161/f1p13/4992	i1_LQ_OkraNGS_c23330/f1p0/1764	i1_LQ_OkraNGS_c26186/f1p6/1896	i2_LQ_OkraNGS_c70926/f1p4/2704	i2_LQ_OkraNGS_c64151/f1p11/2290	i2_LQ_OkraNGS_c82825/f1p5/2139	i3_LQ_OkraNGS_c23526/f1p1/4007	i2_LQ_OkraNGS_c88682/f1p11/2183	i2_LQ_OkraNGS_c23826/f2p15/2442	i3_LQ_OkraNGS_c22280/f1p0/3996	i2_LQ_OkraNGS_c26738/f1p2/2285	i1_LQ_OkraNGS_c4976/f1p2/1629	i2_LQ_OkraNGS_c35146/f2p5/2264	i2_LQ_OkraNGS_c38765/f1p24/2222	i2_LQ_OkraNGS_c22402/f1p2/2292	i1_LQ_OkraNGS_c13678/f1p0/2001	i2_LQ_OkraNGS_c6492/f1p1/2316	i2_HQ_OkraNGS_c61897/f3p15/2249	i2_HQ_OkraNGS_c42257/f2p7/2339
ko04510	Cellular Processes; Cellular community - eukaryotes; Focal adhesion	90	i2_LQ_OkraNGS_c56582/f1p7/2219	i1_LQ_OkraNGS_c4761/f1p0/1882	i2_LQ_OkraNGS_c85466/f1p4/2064	i2_HQ_OkraNGS_c36916/f2p6/2124	i2_LQ_OkraNGS_c96866/f2p7/2101	i2_HQ_OkraNGS_c24966/f2p2/2388	i1_LQ_OkraNGS_c25970/f1p0/1843	i4_LQ_OkraNGS_c4239/f1p0/4422	i2_LQ_OkraNGS_c51429/f1p1/2564	i1_LQ_OkraNGS_c3923/f1p1/1906	i1_LQ_OkraNGS_c24038/f1p14/1588	i2_LQ_OkraNGS_c64414/f1p1/2158	i2_LQ_OkraNGS_c74996/f1p7/2020	i2_LQ_OkraNGS_c27002/f1p3/2764	i4_LQ_OkraNGS_c1494/f1p4/4668	i2_LQ_OkraNGS_c102376/f1p1/2045	i2_LQ_OkraNGS_c84703/f1p0/2192	i1_LQ_OkraNGS_c12906/f1p1/1901	i2_LQ_OkraNGS_c50528/f1p7/2243	i2_LQ_OkraNGS_c48375/f1p0/2216	i1_LQ_OkraNGS_c3558/f1p0/1534	i2_LQ_OkraNGS_c66533/f1p4/2130	i1_LQ_OkraNGS_c34870/f1p0/1795	i2_LQ_OkraNGS_c15218/f1p2/2100	i1_LQ_OkraNGS_c7055/f1p4/1681	i2_LQ_OkraNGS_c67788/f1p7/2107	i1_LQ_OkraNGS_c9661/f1p20/1638	i2_LQ_OkraNGS_c69060/f1p1/1886	i1_LQ_OkraNGS_c14714/f1p4/1949	i2_LQ_OkraNGS_c14089/f1p4/2639	i1_LQ_OkraNGS_c6897/f1p3/1931	i2_LQ_OkraNGS_c2760/f1p4/2202	i1_LQ_OkraNGS_c25932/f1p4/1428	i1_LQ_OkraNGS_c23737/f1p0/2019	i3_LQ_OkraNGS_c11831/f1p0/3441	i2_LQ_OkraNGS_c65240/f1p4/2672	i1_LQ_OkraNGS_c34795/f2p0/1944	i2_LQ_OkraNGS_c35219/f1p1/2568	i2_LQ_OkraNGS_c26501/f2p2/2548	i2_LQ_OkraNGS_c78103/f1p0/2164	i4_LQ_OkraNGS_c1384/f1p5/4118	i2_LQ_OkraNGS_c41431/f1p20/2775	i1_LQ_OkraNGS_c11083/f1p14/1914	i5_LQ_OkraNGS_c2556/f1p0/5670	i1_LQ_OkraNGS_c37329/f1p5/1863	i1_LQ_OkraNGS_c28818/f1p0/1590	i1_LQ_OkraNGS_c25286/f1p13/1991
ko04520	Cellular Processes; Cellular community - eukaryotes; Adherens junction	64	i5_LQ_OkraNGS_c1659/f1p52/5864	i6_LQ_OkraNGS_c510/f1p0/6185	i3_LQ_OkraNGS_c11975/f1p8/3668	i2_LQ_OkraNGS_c35219/f1p1/2568	i4_LQ_OkraNGS_c5402/f1p2/4830	i2_LQ_OkraNGS_c102600/f1p18/2073	i3_LQ_OkraNGS_c9789/f1p11/3112	i3_LQ_OkraNGS_c3887/f1p0/3088	i3_LQ_OkraNGS_c13279/f1p17/3442	i9_LQ_OkraNGS_c11/f1p0/9108	i1_LQ_OkraNGS_c15689/f1p0/1447	i2_LQ_OkraNGS_c39923/f1p0/2494	i1_HQ_OkraNGS_c1120/f3p15/1661	i1_LQ_OkraNGS_c37815/f1p2/1750	i2_LQ_OkraNGS_c10084/f1p2/2255	i5_LQ_OkraNGS_c1809/f1p14/5988	i4_LQ_OkraNGS_c4295/f1p7/4995	i2_LQ_OkraNGS_c22817/f1p20/2987	i1_LQ_OkraNGS_c13031/f1p0/1500	i3_LQ_OkraNGS_c19910/f1p6/3792	i1_LQ_OkraNGS_c21608/f1p0/1461	i4_LQ_OkraNGS_c2457/f1p10/4637	i1_LQ_OkraNGS_c35516/f1p19/1945	i2_LQ_OkraNGS_c33393/f1p3/2938	i2_LQ_OkraNGS_c84325/f1p1/2318	i3_LQ_OkraNGS_c2881/f1p2/3110	i3_LQ_OkraNGS_c14961/f1p2/3022	i5_LQ_OkraNGS_c2883/f1p19/6023	i2_LQ_OkraNGS_c23218/f1p0/2397	i3_LQ_OkraNGS_c17883/f1p9/3322	i3_LQ_OkraNGS_c25180/f1p2/3781	i5_LQ_OkraNGS_c2608/f1p15/5483	i1_LQ_OkraNGS_c36830/f1p0/1840	i2_LQ_OkraNGS_c65653/f1p19/2204	i2_LQ_OkraNGS_c56286/f2p20/2720	i4_LQ_OkraNGS_c4684/f1p0/4976	i1_LQ_OkraNGS_c9366/f2p7/1751	i2_LQ_OkraNGS_c85979/f1p0/2169	i6_LQ_OkraNGS_c295/f1p0/6056	i1_LQ_OkraNGS_c3879/f1p3/1776	i5_LQ_OkraNGS_c1243/f1p0/5844	i5_LQ_OkraNGS_c1147/f1p0/5967	i1_LQ_OkraNGS_c47780/f1p2/1081	i2_LQ_OkraNGS_c97300/f1p2/2028	i1_LQ_OkraNGS_c39295/f1p4/1788	i1_LQ_OkraNGS_c15682/f1p25/1468	i5_LQ_OkraNGS_c2138/f1p9/6093
ko04530	Cellular Processes; Cellular community - eukaryotes; Tight junction	349	i3_HQ_OkraNGS_c2066/f2p0/3170	i1_LQ_OkraNGS_c1796/f2p0/1676	i2_LQ_OkraNGS_c20539/f1p9/2888	i2_LQ_OkraNGS_c14062/f1p6/2459	i5_LQ_OkraNGS_c913/f1p0/5888	i2_LQ_OkraNGS_c41230/f1p2/2369	i1_LQ_OkraNGS_c25118/f1p0/1446	i1_HQ_OkraNGS_c1572/f8p0/1763	i2_LQ_OkraNGS_c20761/f1p4/2292	i3_LQ_OkraNGS_c11873/f2p7/3130	i2_LQ_OkraNGS_c5058/f4p12/3054	i1_LQ_OkraNGS_c14651/f1p3/1769	i2_HQ_OkraNGS_c14219/f4p3/2223	i4_LQ_OkraNGS_c2028/f1p6/4342	i2_LQ_OkraNGS_c52819/f1p12/2763	i3_LQ_OkraNGS_c25055/f1p0/3191	i4_LQ_OkraNGS_c5692/f1p1/4880	i2_LQ_OkraNGS_c49295/f1p6/2874	i2_LQ_OkraNGS_c79230/f1p8/2283	i2_LQ_OkraNGS_c19562/f1p13/3286	i2_HQ_OkraNGS_c47134/f2p13/3017	i2_LQ_OkraNGS_c9769/f1p15/2792	i2_LQ_OkraNGS_c53773/f1p7/2405	i2_HQ_OkraNGS_c99075/f2p7/2308	i3_LQ_OkraNGS_c3512/f1p77/4090	i2_LQ_OkraNGS_c62386/f1p10/2406	i1_LQ_OkraNGS_c39084/f1p0/1789	i2_LQ_OkraNGS_c37458/f1p1/2128	i2_LQ_OkraNGS_c78852/f1p0/2450	i1_HQ_OkraNGS_c8689/f9p0/1997	i2_LQ_OkraNGS_c20688/f1p7/2292	i2_LQ_OkraNGS_c3149/f1p12/3129	i0_LQ_OkraNGS_c2077/f1p6/304	i1_LQ_OkraNGS_c38131/f1p8/1820	i4_LQ_OkraNGS_c916/f1p0/4349	i2_LQ_OkraNGS_c24378/f1p1/2709	i2_LQ_OkraNGS_c52725/f1p11/2394	i2_LQ_OkraNGS_c65049/f1p0/2813	i4_LQ_OkraNGS_c5607/f1p3/4713	i1_HQ_OkraNGS_c14190/f2p5/1901	i1_HQ_OkraNGS_c33726/f5p3/1674	i2_LQ_OkraNGS_c2362/f1p2/2429	i3_LQ_OkraNGS_c22954/f1p0/3202	i1_LQ_OkraNGS_c47571/f1p6/1125	i3_HQ_OkraNGS_c1902/f3p6/3099	i2_LQ_OkraNGS_c55804/f1p1/2567	i4_LQ_OkraNGS_c3661/f1p0/4677
ko04540	Cellular Processes; Cellular community - eukaryotes; Gap junction	113	i2_LQ_OkraNGS_c51826/f1p35/2558	i1_LQ_OkraNGS_c25036/f1p4/1730	i2_LQ_OkraNGS_c38297/f1p35/2552	i1_LQ_OkraNGS_c20331/f1p0/1669	i2_HQ_OkraNGS_c13747/f2p7/2420	i1_HQ_OkraNGS_c1405/f5p7/1689	i1_LQ_OkraNGS_c18706/f5p0/1626	i1_LQ_OkraNGS_c38408/f1p3/1697	i2_LQ_OkraNGS_c48806/f1p18/2463	i1_HQ_OkraNGS_c23634/f3p2/1715	i1_LQ_OkraNGS_c14386/f1p1/1823	i1_LQ_OkraNGS_c32177/f1p0/1562	i1_LQ_OkraNGS_c23224/f1p0/1882	i2_LQ_OkraNGS_c56284/f1p2/2524	i1_LQ_OkraNGS_c19370/f1p0/1722	i1_LQ_OkraNGS_c31384/f1p0/1570	i1_LQ_OkraNGS_c28815/f1p0/1578	i1_LQ_OkraNGS_c7927/f1p0/1816	i1_LQ_OkraNGS_c37521/f1p4/1731	i1_LQ_OkraNGS_c36830/f1p0/1840	i1_HQ_OkraNGS_c1817/f4p6/1861	i2_LQ_OkraNGS_c1748/f2p6/2505	i1_HQ_OkraNGS_c13862/f7p5/1677	i2_LQ_OkraNGS_c12600/f1p13/2208	i1_HQ_OkraNGS_c1001/f6p3/1680	i1_LQ_OkraNGS_c20850/f1p7/1670	i2_LQ_OkraNGS_c58328/f1p15/2125	i1_LQ_OkraNGS_c14600/f1p0/1740	i1_LQ_OkraNGS_c28123/f1p4/1936	i1_LQ_OkraNGS_c25132/f1p0/1779	i1_LQ_OkraNGS_c717/f1p0/1565	i1_HQ_OkraNGS_c1203/f4p0/1650	i1_LQ_OkraNGS_c29690/f1p7/1776	i1_LQ_OkraNGS_c7120/f2p5/1631	i1_LQ_OkraNGS_c23381/f1p0/1766	i1_HQ_OkraNGS_c1757/f6p12/1624	i1_LQ_OkraNGS_c2055/f5p0/1564	i3_LQ_OkraNGS_c3361/f1p0/3102	i2_LQ_OkraNGS_c23468/f1p1/2502	i1_LQ_OkraNGS_c25735/f1p6/1936	i1_LQ_OkraNGS_c28338/f1p4/1975	i1_LQ_OkraNGS_c22198/f1p1/1455	i2_HQ_OkraNGS_c63750/f2p7/2543	i1_LQ_OkraNGS_c2853/f1p0/1712	i2_LQ_OkraNGS_c49436/f1p4/2762	i1_LQ_OkraNGS_c8018/f1p0/1958	i1_LQ_OkraNGS_c5659/f1p20/1588
ko04550	Cellular Processes; Cellular community - eukaryotes; Signaling pathways regulating pluripotency of stem cells	35	i2_HQ_OkraNGS_c22557/f2p0/2412	i2_LQ_OkraNGS_c22250/f1p2/2398	i1_LQ_OkraNGS_c23737/f1p0/2019	i1_LQ_OkraNGS_c6897/f1p3/1931	i1_LQ_OkraNGS_c36830/f1p0/1840	i2_LQ_OkraNGS_c14089/f1p4/2639	i3_LQ_OkraNGS_c11371/f1p0/3227	i2_LQ_OkraNGS_c69060/f1p1/1886	i3_LQ_OkraNGS_c8717/f1p83/3477	i2_LQ_OkraNGS_c22367/f1p4/2789	i1_LQ_OkraNGS_c34795/f2p0/1944	i2_LQ_OkraNGS_c44612/f1p4/2041	i2_LQ_OkraNGS_c26619/f1p4/2318	i1_LQ_OkraNGS_c37329/f1p5/1863	i1_LQ_OkraNGS_c11083/f1p14/1914	i1_LQ_OkraNGS_c25970/f1p0/1843	i2_LQ_OkraNGS_c23468/f1p1/2502	i2_LQ_OkraNGS_c79199/f1p0/2881	i1_LQ_OkraNGS_c4761/f1p0/1882	i2_LQ_OkraNGS_c85466/f1p4/2064	i1_LQ_OkraNGS_c13850/f1p12/1685	i1_LQ_OkraNGS_c25286/f1p13/1991	i1_LQ_OkraNGS_c10505/f2p0/1973	i1_LQ_OkraNGS_c3923/f1p1/1906	i1_LQ_OkraNGS_c34958/f1p0/1932	i2_LQ_OkraNGS_c102254/f1p4/2035	i1_LQ_OkraNGS_c12906/f1p1/1901	i2_LQ_OkraNGS_c27002/f1p3/2764	i3_LQ_OkraNGS_c4192/f1p1/3494	i2_LQ_OkraNGS_c64414/f1p1/2158	i1_LQ_OkraNGS_c29275/f1p13/1878	i1_LQ_OkraNGS_c19053/f1p2/2019	i1_LQ_OkraNGS_c34870/f1p0/1795	i2_LQ_OkraNGS_c66533/f1p4/2130	i1_LQ_OkraNGS_c25431/f2p0/1958
ko04611	Organismal Systems; Immune system; Platelet activation	25	i2_LQ_OkraNGS_c102376/f1p1/2045	i2_LQ_OkraNGS_c26501/f2p2/2548	i2_LQ_OkraNGS_c84703/f1p0/2192	i4_LQ_OkraNGS_c6886/f1p16/4069	i2_LQ_OkraNGS_c84219/f1p1/2312	i2_LQ_OkraNGS_c78103/f1p0/2164	i1_LQ_OkraNGS_c3558/f1p0/1534	i5_LQ_OkraNGS_c2556/f1p0/5670	i1_LQ_OkraNGS_c21074/f1p6/1531	i2_LQ_OkraNGS_c48375/f1p0/2216	i1_LQ_OkraNGS_c23057/f1p5/1808	i2_LQ_OkraNGS_c15218/f1p2/2100	i2_LQ_OkraNGS_c12495/f1p3/2785	i2_LQ_OkraNGS_c69513/f1p1/2332	i1_LQ_OkraNGS_c28818/f1p0/1590	i1_LQ_OkraNGS_c7055/f1p4/1681	i2_LQ_OkraNGS_c63941/f1p0/2207	i2_HQ_OkraNGS_c24966/f2p2/2388	i2_LQ_OkraNGS_c23468/f1p1/2502	i2_LQ_OkraNGS_c55032/f1p0/2242	i1_LQ_OkraNGS_c9661/f1p20/1638	i1_LQ_OkraNGS_c36830/f1p0/1840	i1_LQ_OkraNGS_c24038/f1p14/1588	i2_LQ_OkraNGS_c52198/f1p2/2135	i1_LQ_OkraNGS_c25932/f1p4/1428
ko04612	Organismal Systems; Immune system; Antigen processing and presentation	354	i2_LQ_OkraNGS_c44827/f1p3/2120	i2_HQ_OkraNGS_c92142/f14p0/2340	i2_LQ_OkraNGS_c41766/f1p42/2735	i2_LQ_OkraNGS_c37217/f1p17/2312	i2_HQ_OkraNGS_c26380/f2p30/2331	i2_LQ_OkraNGS_c86560/f1p1/2139	i2_HQ_OkraNGS_c26387/f4p42/2456	i1_LQ_OkraNGS_c35045/f1p6/1718	i1_LQ_OkraNGS_c29774/f1p2/1635	i3_LQ_OkraNGS_c10147/f1p8/3326	i2_HQ_OkraNGS_c9404/f6p10/2445	i1_LQ_OkraNGS_c19793/f1p0/1769	i2_LQ_OkraNGS_c29892/f1p60/2101	i2_LQ_OkraNGS_c102322/f1p13/2009	i2_LQ_OkraNGS_c19486/f1p6/2377	i2_LQ_OkraNGS_c26510/f5p8/2244	i2_LQ_OkraNGS_c39431/f1p8/2415	i2_LQ_OkraNGS_c19941/f1p12/2206	i1_LQ_OkraNGS_c13963/f1p1/1816	i10_LQ_OkraNGS_c5/f1p0/10725	i3_LQ_OkraNGS_c10224/f1p1/3345	i2_LQ_OkraNGS_c81878/f1p3/2472	i2_LQ_OkraNGS_c69492/f1p1/2188	i2_LQ_OkraNGS_c72507/f2p14/2041	i2_LQ_OkraNGS_c58979/f1p15/2058	i2_LQ_OkraNGS_c82853/f1p63/2268	i2_LQ_OkraNGS_c33581/f1p0/2933	i2_LQ_OkraNGS_c10104/f1p40/2740	i1_LQ_OkraNGS_c22488/f1p6/1546	i2_LQ_OkraNGS_c66828/f1p1/2338	i2_LQ_OkraNGS_c19874/f1p2/2345	i2_LQ_OkraNGS_c32852/f1p35/2576	i1_LQ_OkraNGS_c40014/f2p0/1325	i2_LQ_OkraNGS_c79611/f1p16/2801	i2_HQ_OkraNGS_c91829/f6p12/2304	i1_LQ_OkraNGS_c13011/f1p6/1745	i2_LQ_OkraNGS_c4687/f1p6/2315	i2_LQ_OkraNGS_c41241/f1p8/2247	i2_LQ_OkraNGS_c84110/f1p13/3089	i2_LQ_OkraNGS_c34284/f1p1/2445	i3_LQ_OkraNGS_c6477/f1p4/3665	i2_LQ_OkraNGS_c67751/f1p1/2351	i2_LQ_OkraNGS_c32944/f1p41/2360	i2_LQ_OkraNGS_c96719/f1p38/2365	i2_LQ_OkraNGS_c23660/f1p20/2220	i2_HQ_OkraNGS_c12569/f2p41/2233	i3_LQ_OkraNGS_c23366/f1p0/3099
ko04620	Organismal Systems; Immune system; Toll-like receptor signaling pathway	472	i2_LQ_OkraNGS_c85979/f1p0/2169	i1_LQ_OkraNGS_c23380/f1p0/1977	i2_LQ_OkraNGS_c62456/f1p2/2756	i1_HQ_OkraNGS_c9436/f3p4/1585	i1_LQ_OkraNGS_c36830/f1p0/1840	i1_LQ_OkraNGS_c11955/f1p0/1743	i1_LQ_OkraNGS_c5897/f1p0/1770	i2_LQ_OkraNGS_c102066/f1p1/2032	i2_LQ_OkraNGS_c102288/f1p21/2027	i2_LQ_OkraNGS_c42230/f1p1/2818	i3_LQ_OkraNGS_c12587/f1p8/3643	i2_LQ_OkraNGS_c59064/f1p3/2017	i2_LQ_OkraNGS_c6799/f1p17/2625	i2_LQ_OkraNGS_c39525/f1p6/2828	i3_LQ_OkraNGS_c10551/f1p0/3817	i2_LQ_OkraNGS_c12466/f1p4/2324	i2_LQ_OkraNGS_c80896/f1p0/2194	i2_LQ_OkraNGS_c41405/f1p8/2192	i2_LQ_OkraNGS_c21135/f2p14/2268	i1_LQ_OkraNGS_c29236/f1p0/1661	i1_LQ_OkraNGS_c13876/f1p13/1770	i3_LQ_OkraNGS_c19647/f1p0/3114	i2_HQ_OkraNGS_c77754/f2p0/2211	i3_LQ_OkraNGS_c21687/f1p0/3110	i2_LQ_OkraNGS_c68525/f1p0/2196	i2_LQ_OkraNGS_c42238/f1p5/2599	i1_LQ_OkraNGS_c8698/f1p3/1626	i1_HQ_OkraNGS_c3816/f2p3/1771	i2_LQ_OkraNGS_c3872/f1p1/2371	i2_LQ_OkraNGS_c38223/f1p4/2988	i2_LQ_OkraNGS_c30644/f1p0/2093	i2_HQ_OkraNGS_c3701/f3p1/2211	i2_LQ_OkraNGS_c20126/f1p4/2747	i2_HQ_OkraNGS_c76176/f5p8/2172	i2_LQ_OkraNGS_c85185/f1p5/2741	i1_LQ_OkraNGS_c32564/f1p3/1316	i2_LQ_OkraNGS_c7851/f1p2/2551	i2_LQ_OkraNGS_c52574/f2p0/2142	i2_LQ_OkraNGS_c93941/f1p0/2330	i2_LQ_OkraNGS_c69427/f1p4/2421	i2_LQ_OkraNGS_c39012/f1p0/2626	i3_LQ_OkraNGS_c9153/f1p41/3125	i2_LQ_OkraNGS_c93656/f1p2/2454	i2_LQ_OkraNGS_c85227/f1p1/2814	i2_HQ_OkraNGS_c34110/f2p6/2243	i3_LQ_OkraNGS_c6043/f1p0/3266	i1_LQ_OkraNGS_c27831/f1p0/1679
ko04621	Organismal Systems; Immune system; NOD-like receptor signaling pathway	578	i4_LQ_OkraNGS_c4215/f1p5/4649	i2_LQ_OkraNGS_c102014/f1p0/2003	i1_LQ_OkraNGS_c9535/f1p8/1984	i2_LQ_OkraNGS_c47013/f3p14/2377	i2_LQ_OkraNGS_c42193/f1p1/2976	i3_LQ_OkraNGS_c5469/f1p0/3900	i1_LQ_OkraNGS_c29383/f1p0/1925	i2_LQ_OkraNGS_c35847/f1p2/2167	i2_LQ_OkraNGS_c4413/f1p2/2458	i2_HQ_OkraNGS_c98584/f6p7/2293	i2_LQ_OkraNGS_c33789/f1p5/2294	i1_LQ_OkraNGS_c5377/f1p0/2015	i1_HQ_OkraNGS_c2405/f3p0/1930	i1_LQ_OkraNGS_c28085/f1p8/1981	i2_LQ_OkraNGS_c21880/f1p0/2446	i2_LQ_OkraNGS_c66725/f1p4/2945	i1_LQ_OkraNGS_c27764/f1p0/1818	i2_LQ_OkraNGS_c9869/f1p1/2706	i2_HQ_OkraNGS_c33746/f4p24/2621	i2_LQ_OkraNGS_c55139/f1p0/2208	i3_LQ_OkraNGS_c21294/f1p20/3152	i2_LQ_OkraNGS_c36895/f1p9/2467	i1_LQ_OkraNGS_c10782/f1p7/2002	i1_LQ_OkraNGS_c3337/f1p9/1987	i2_LQ_OkraNGS_c48839/f1p2/2563	i1_LQ_OkraNGS_c39371/f1p5/1956	i2_LQ_OkraNGS_c89289/f1p0/2084	i2_LQ_OkraNGS_c8888/f1p0/2165	i2_LQ_OkraNGS_c67048/f1p4/2488	i3_LQ_OkraNGS_c18177/f1p2/3680	i2_LQ_OkraNGS_c96719/f1p38/2365	i2_LQ_OkraNGS_c49019/f1p1/2699	i1_LQ_OkraNGS_c22760/f1p38/2003	i1_LQ_OkraNGS_c21350/f1p4/1807	i2_LQ_OkraNGS_c78729/f1p1/2347	i2_LQ_OkraNGS_c35081/f1p1/2308	i2_LQ_OkraNGS_c52765/f1p0/2373	i1_HQ_OkraNGS_c18836/f2p11/2003	i0_LQ_OkraNGS_c263/f1p0/683	i2_LQ_OkraNGS_c102155/f1p1/2045	i2_LQ_OkraNGS_c69442/f1p3/2594	i1_LQ_OkraNGS_c12755/f1p6/1708	i1_LQ_OkraNGS_c4423/f1p12/1841	i1_LQ_OkraNGS_c19402/f1p1/1869	i1_LQ_OkraNGS_c12217/f1p5/1955	i2_HQ_OkraNGS_c2288/f4p1/2385	i2_LQ_OkraNGS_c23640/f1p0/2630
ko04622	Organismal Systems; Immune system; RIG-I-like receptor signaling pathway	67	i2_LQ_OkraNGS_c85165/f1p4/2245	i2_LQ_OkraNGS_c48736/f1p7/2677	i2_LQ_OkraNGS_c10036/f1p5/2396	i2_HQ_OkraNGS_c98976/f10p5/2270	i2_LQ_OkraNGS_c66720/f1p0/2170	i2_LQ_OkraNGS_c52465/f1p2/2621	i2_LQ_OkraNGS_c8613/f1p2/2913	i2_LQ_OkraNGS_c4336/f1p2/2472	i2_LQ_OkraNGS_c39037/f1p2/2543	i2_LQ_OkraNGS_c11054/f1p4/2192	i2_LQ_OkraNGS_c93556/f1p6/2908	i2_LQ_OkraNGS_c38861/f1p5/2789	i2_LQ_OkraNGS_c64905/f1p5/2332	i2_LQ_OkraNGS_c32640/f1p7/2212	i2_LQ_OkraNGS_c4013/f1p0/2391	i2_LQ_OkraNGS_c20203/f1p4/2326	i2_LQ_OkraNGS_c37962/f1p6/2435	i2_LQ_OkraNGS_c8068/f1p7/2704	i3_LQ_OkraNGS_c11840/f1p1/3260	i2_LQ_OkraNGS_c67920/f2p7/2508	i2_LQ_OkraNGS_c81555/f1p4/2477	i2_LQ_OkraNGS_c10870/f1p7/2740	i2_LQ_OkraNGS_c48822/f1p7/2751	i2_LQ_OkraNGS_c11178/f6p5/2498	i2_LQ_OkraNGS_c85785/f1p8/2652	i3_LQ_OkraNGS_c19347/f1p5/3096	i2_LQ_OkraNGS_c28780/f1p4/2477	i2_LQ_OkraNGS_c13303/f1p2/2349	i2_LQ_OkraNGS_c81744/f1p5/2783	i2_LQ_OkraNGS_c23187/f1p4/2144	i2_LQ_OkraNGS_c39130/f1p7/2842	i2_LQ_OkraNGS_c63503/f1p4/2371	i2_LQ_OkraNGS_c39761/f1p2/2265	i3_LQ_OkraNGS_c14841/f1p3/3004	i2_LQ_OkraNGS_c32262/f5p5/2674	i3_LQ_OkraNGS_c19894/f1p12/3350	i3_LQ_OkraNGS_c10932/f1p1/3336	i2_HQ_OkraNGS_c58810/f2p5/2293	i2_LQ_OkraNGS_c81170/f1p4/2531	i1_LQ_OkraNGS_c18509/f3p1/2002	i3_HQ_OkraNGS_c25958/f2p0/3050	i2_LQ_OkraNGS_c50030/f1p5/2311	i2_LQ_OkraNGS_c56895/f1p4/2270	i2_LQ_OkraNGS_c6709/f1p3/2525	i2_HQ_OkraNGS_c49214/f3p6/2521	i2_HQ_OkraNGS_c7765/f5p7/2904	i2_LQ_OkraNGS_c68963/f1p4/2433
ko04623	Organismal Systems; Immune system; Cytosolic DNA-sensing pathway	23	i2_HQ_OkraNGS_c2109/f3p5/2582	i2_LQ_OkraNGS_c2036/f9p5/2591	i3_LQ_OkraNGS_c3287/f1p6/3124	i3_LQ_OkraNGS_c22355/f1p15/3761	i3_LQ_OkraNGS_c25112/f1p56/3586	i1_LQ_OkraNGS_c29193/f1p5/1899	i2_LQ_OkraNGS_c90667/f1p4/2091	i2_LQ_OkraNGS_c82425/f1p1/2407	i2_LQ_OkraNGS_c27728/f1p1/2325	i2_LQ_OkraNGS_c64124/f1p5/2566	i2_LQ_OkraNGS_c51605/f1p3/2389	i3_LQ_OkraNGS_c4440/f1p6/3208	i4_LQ_OkraNGS_c3762/f1p11/4371	i0_LQ_OkraNGS_c1270/f1p0/721	i2_LQ_OkraNGS_c50249/f1p5/2269	i3_LQ_OkraNGS_c25157/f1p0/3817	i2_LQ_OkraNGS_c52929/f1p0/2581	i2_LQ_OkraNGS_c67053/f1p0/2658	i0_LQ_OkraNGS_c1375/f1p4/479	i3_LQ_OkraNGS_c11861/f1p0/3701	i2_LQ_OkraNGS_c52833/f1p5/2525	i1_LQ_OkraNGS_c13172/f1p6/1853	i2_LQ_OkraNGS_c6757/f1p1/2113
ko04624	Organismal Systems; Immune system; Toll and Imd signaling pathway	472	i2_LQ_OkraNGS_c78040/f1p2/2975	i2_LQ_OkraNGS_c37660/f1p5/2172	i2_LQ_OkraNGS_c3643/f1p6/2615	i3_LQ_OkraNGS_c4114/f1p6/3722	i2_LQ_OkraNGS_c3678/f1p2/2804	i2_LQ_OkraNGS_c88138/f2p1/2132	i2_LQ_OkraNGS_c14660/f1p0/2316	i2_HQ_OkraNGS_c22951/f3p19/2896	i2_LQ_OkraNGS_c70081/f1p1/2457	i2_LQ_OkraNGS_c13111/f1p0/2189	i2_LQ_OkraNGS_c40165/f1p6/2511	i2_LQ_OkraNGS_c47229/f1p1/2465	i0_LQ_OkraNGS_c1566/f1p7/736	i3_LQ_OkraNGS_c15956/f1p0/3057	i3_LQ_OkraNGS_c28581/f1p0/3019	i2_LQ_OkraNGS_c28074/f1p0/2348	i3_LQ_OkraNGS_c7963/f1p4/3300	i3_LQ_OkraNGS_c2505/f1p0/3345	i2_LQ_OkraNGS_c33403/f1p0/2209	i2_LQ_OkraNGS_c8062/f1p4/2269	i2_LQ_OkraNGS_c23038/f1p5/2286	i2_LQ_OkraNGS_c9635/f1p1/2842	i1_LQ_OkraNGS_c10420/f1p0/1621	i2_LQ_OkraNGS_c102507/f1p3/1685	i3_LQ_OkraNGS_c10611/f1p0/3290	i2_LQ_OkraNGS_c73854/f1p1/2046	i2_LQ_OkraNGS_c5779/f1p2/2989	i2_HQ_OkraNGS_c17852/f2p6/2414	i2_LQ_OkraNGS_c26791/f1p1/2130	i2_LQ_OkraNGS_c90741/f1p1/2132	i2_LQ_OkraNGS_c94543/f1p6/2239	i2_LQ_OkraNGS_c63157/f1p1/2352	i2_LQ_OkraNGS_c85716/f1p0/2235	i3_LQ_OkraNGS_c2633/f1p42/3530	i2_LQ_OkraNGS_c27624/f1p0/2258	i2_HQ_OkraNGS_c1473/f4p3/2319	i3_LQ_OkraNGS_c19137/f1p0/4047	i2_LQ_OkraNGS_c36325/f1p5/2483	i2_LQ_OkraNGS_c35286/f1p0/2461	i1_LQ_OkraNGS_c7421/f1p0/1883	i2_LQ_OkraNGS_c21587/f1p3/2402	i2_LQ_OkraNGS_c9462/f1p1/2558	i2_HQ_OkraNGS_c1291/f4p9/2369	i2_HQ_OkraNGS_c869/f11p6/2649	i2_LQ_OkraNGS_c33413/f1p3/2245	i1_LQ_OkraNGS_c32607/f1p1/1168	i2_LQ_OkraNGS_c9764/f1p1/2269
ko04626	Organismal Systems; Environmental adaptation; Plant-pathogen interaction	752	i2_HQ_OkraNGS_c77766/f2p3/2177	i2_LQ_OkraNGS_c82975/f1p4/2528	i2_LQ_OkraNGS_c48519/f1p1/2841	i1_LQ_OkraNGS_c36943/f1p25/1937	i2_LQ_OkraNGS_c62271/f1p1/2662	i2_LQ_OkraNGS_c39883/f1p6/2574	i2_LQ_OkraNGS_c83518/f1p0/2103	i2_LQ_OkraNGS_c35485/f1p5/2508	i2_LQ_OkraNGS_c18431/f1p0/2906	i2_LQ_OkraNGS_c25764/f1p16/2437	i2_LQ_OkraNGS_c25972/f1p4/2677	i2_LQ_OkraNGS_c51926/f1p13/2348	i4_LQ_OkraNGS_c1720/f1p0/4785	i3_LQ_OkraNGS_c6459/f1p0/3107	i2_LQ_OkraNGS_c37939/f1p54/2464	i2_HQ_OkraNGS_c99138/f5p4/2101	i2_LQ_OkraNGS_c22916/f1p5/2350	i3_LQ_OkraNGS_c22596/f1p3/3111	i2_LQ_OkraNGS_c70800/f1p16/2214	i2_LQ_OkraNGS_c70573/f1p5/2373	i2_LQ_OkraNGS_c63848/f1p12/2980	i1_LQ_OkraNGS_c37510/f1p15/1957	i2_HQ_OkraNGS_c13952/f2p9/2349	i2_LQ_OkraNGS_c41011/f1p4/2457	i0_LQ_OkraNGS_c270/f1p0/1014	i3_LQ_OkraNGS_c28230/f1p15/3751	i3_LQ_OkraNGS_c20023/f1p2/3859	i2_LQ_OkraNGS_c17515/f6p32/2479	i2_LQ_OkraNGS_c21276/f1p1/2835	i3_LQ_OkraNGS_c8810/f1p0/3673	i1_LQ_OkraNGS_c4322/f1p8/1962	i3_LQ_OkraNGS_c26126/f1p2/3045	i2_LQ_OkraNGS_c62394/f1p6/2513	i3_LQ_OkraNGS_c4891/f1p4/3371	i2_LQ_OkraNGS_c18834/f1p4/2329	i2_LQ_OkraNGS_c81069/f1p6/2454	i2_HQ_OkraNGS_c40015/f3p9/2586	i3_HQ_OkraNGS_c5726/f2p3/3543	i2_LQ_OkraNGS_c82156/f1p9/2430	i2_LQ_OkraNGS_c83851/f1p2/2107	i2_LQ_OkraNGS_c58619/f1p6/2055	i3_LQ_OkraNGS_c18840/f1p3/3581	i4_LQ_OkraNGS_c1816/f1p12/4114	i2_LQ_OkraNGS_c41451/f1p2/2849	i4_LQ_OkraNGS_c4952/f1p4/4683	i3_LQ_OkraNGS_c13244/f1p0/3282	i2_LQ_OkraNGS_c51054/f1p10/2508
ko04630	Environmental Information Processing; Signal transduction; Jak-STAT signaling pathway	37	i5_LQ_OkraNGS_c2883/f1p19/6023	i2_HQ_OkraNGS_c91217/f2p1/2838	i3_LQ_OkraNGS_c2881/f1p2/3110	i6_LQ_OkraNGS_c510/f1p0/6185	i5_LQ_OkraNGS_c1659/f1p52/5864	i3_LQ_OkraNGS_c11975/f1p8/3668	i6_LQ_OkraNGS_c295/f1p0/6056	i2_LQ_OkraNGS_c51798/f1p1/2831	i2_LQ_OkraNGS_c56286/f2p20/2720	i4_LQ_OkraNGS_c4684/f1p0/4976	i5_LQ_OkraNGS_c2608/f1p15/5483	i2_LQ_OkraNGS_c65653/f1p19/2204	i3_LQ_OkraNGS_c25180/f1p2/3781	i3_LQ_OkraNGS_c17883/f1p9/3322	i5_LQ_OkraNGS_c1243/f1p0/5844	i5_LQ_OkraNGS_c1147/f1p0/5967	i4_LQ_OkraNGS_c902/f1p0/4839	i2_LQ_OkraNGS_c102600/f1p18/2073	i4_LQ_OkraNGS_c5402/f1p2/4830	i9_LQ_OkraNGS_c11/f1p0/9108	i3_LQ_OkraNGS_c13279/f1p17/3442	i3_LQ_OkraNGS_c3887/f1p0/3088	i6_LQ_OkraNGS_c456/f1p0/6295	i5_LQ_OkraNGS_c2138/f1p9/6093	i5_LQ_OkraNGS_c1323/f1p0/5666	i2_LQ_OkraNGS_c36446/f3p1/2968	i4_LQ_OkraNGS_c4295/f1p7/4995	i6_LQ_OkraNGS_c75/f1p0/6482	i2_LQ_OkraNGS_c30177/f1p13/2056	i4_LQ_OkraNGS_c1238/f1p0/4377	i5_LQ_OkraNGS_c1809/f1p14/5988	i6_LQ_OkraNGS_c147/f1p0/6317	i3_LQ_OkraNGS_c19910/f1p6/3792	i2_LQ_OkraNGS_c27730/f1p18/2357	i2_LQ_OkraNGS_c22817/f1p20/2987	i4_LQ_OkraNGS_c2457/f1p10/4637	i5_LQ_OkraNGS_c1852/f1p0/5971
ko04668	Environmental Information Processing; Signal transduction; TNF signaling pathway	29	i2_LQ_OkraNGS_c69060/f1p1/1886	i2_HQ_OkraNGS_c42498/f2p7/2889	i1_LQ_OkraNGS_c36830/f1p0/1840	i2_LQ_OkraNGS_c53915/f1p6/3116	i3_LQ_OkraNGS_c23489/f1p10/3650	i2_LQ_OkraNGS_c50031/f1p7/2764	i2_LQ_OkraNGS_c79989/f1p6/2894	i1_LQ_OkraNGS_c23737/f1p0/2019	i2_LQ_OkraNGS_c54859/f1p6/2914	i2_LQ_OkraNGS_c83605/f1p6/3019	i2_LQ_OkraNGS_c53806/f1p7/2864	i2_HQ_OkraNGS_c60939/f6p7/2847	i2_LQ_OkraNGS_c19844/f1p1/2446	i3_LQ_OkraNGS_c26077/f1p6/3054	i2_LQ_OkraNGS_c23468/f1p1/2502	i2_HQ_OkraNGS_c72873/f2p7/2952	i3_LQ_OkraNGS_c15809/f1p1/3034	i2_LQ_OkraNGS_c48839/f1p2/2563	i2_LQ_OkraNGS_c48404/f1p5/2843	i3_LQ_OkraNGS_c24706/f1p2/3153	i2_HQ_OkraNGS_c41242/f2p9/2939	i2_LQ_OkraNGS_c51732/f1p7/2980	i2_LQ_OkraNGS_c64414/f1p1/2158	i3_LQ_OkraNGS_c5666/f1p60/3723	i3_LQ_OkraNGS_c15941/f1p0/3010	i1_LQ_OkraNGS_c15723/f1p0/1340	i2_LQ_OkraNGS_c47255/f1p7/3073	i2_LQ_OkraNGS_c67735/f1p4/2207	i2_LQ_OkraNGS_c7168/f1p1/2748
ko04670	Organismal Systems; Immune system; Leukocyte transendothelial migration	8	i2_LQ_OkraNGS_c85227/f1p1/2814	i1_LQ_OkraNGS_c47780/f1p2/1081	i2_LQ_OkraNGS_c23218/f1p0/2397	i2_LQ_OkraNGS_c85979/f1p0/2169	i3_LQ_OkraNGS_c14961/f1p2/3022	i2_LQ_OkraNGS_c35219/f1p1/2568	i3_LQ_OkraNGS_c17968/f1p5/3181	i2_LQ_OkraNGS_c21013/f1p1/2606
ko04710	Organismal Systems; Environmental adaptation; Circadian rhythm	123	i2_HQ_OkraNGS_c32168/f3p4/2766	i2_LQ_OkraNGS_c5850/f1p5/2720	i1_LQ_OkraNGS_c21624/f1p18/1933	i2_LQ_OkraNGS_c67119/f1p0/2146	i1_LQ_OkraNGS_c3360/f1p32/1831	i2_LQ_OkraNGS_c74280/f1p5/2100	i2_LQ_OkraNGS_c12808/f1p5/2228	i4_LQ_OkraNGS_c4902/f1p3/4489	i2_LQ_OkraNGS_c89650/f1p1/2093	i2_LQ_OkraNGS_c51028/f1p5/2127	i2_LQ_OkraNGS_c7364/f1p4/2666	i2_LQ_OkraNGS_c3130/f1p6/2347	i2_LQ_OkraNGS_c78247/f1p6/2221	i2_LQ_OkraNGS_c44952/f1p8/2097	i2_LQ_OkraNGS_c14648/f1p4/2586	i1_LQ_OkraNGS_c26103/f1p0/1970	i2_LQ_OkraNGS_c19230/f1p0/2602	i1_LQ_OkraNGS_c38131/f1p8/1820	i1_LQ_OkraNGS_c18952/f1p25/1634	i2_HQ_OkraNGS_c76435/f9p7/2749	i1_LQ_OkraNGS_c30195/f1p0/1601	i1_LQ_OkraNGS_c20096/f1p8/1774	i1_LQ_OkraNGS_c39350/f1p36/1550	i2_LQ_OkraNGS_c9748/f1p10/2896	i1_LQ_OkraNGS_c37641/f1p0/1875	i1_HQ_OkraNGS_c10517/f2p7/1977	i2_LQ_OkraNGS_c2686/f1p6/2684	i2_HQ_OkraNGS_c99518/f2p6/2170	i2_LQ_OkraNGS_c51072/f1p6/2149	i2_LQ_OkraNGS_c41970/f1p4/2566	i0_LQ_OkraNGS_c2077/f1p6/304	i1_LQ_OkraNGS_c10772/f1p0/1787	i2_LQ_OkraNGS_c53609/f1p7/2158	i2_LQ_OkraNGS_c30117/f1p7/2019	i1_HQ_OkraNGS_c1416/f8p17/1894	i1_LQ_OkraNGS_c16488/f1p7/1394	i2_HQ_OkraNGS_c2276/f3p4/2447	i2_LQ_OkraNGS_c42408/f1p2/2291	i2_LQ_OkraNGS_c65118/f1p5/2729	i2_LQ_OkraNGS_c37458/f1p1/2128	i2_LQ_OkraNGS_c42294/f1p6/2642	i2_LQ_OkraNGS_c14719/f1p4/2495	i2_LQ_OkraNGS_c33834/f1p8/2774	i1_LQ_OkraNGS_c37286/f1p5/1805	i2_LQ_OkraNGS_c101956/f1p6/2027	i2_LQ_OkraNGS_c41454/f1p5/2280	i2_LQ_OkraNGS_c63929/f1p1/2889
ko04711	Organismal Systems; Environmental adaptation; Circadian rhythm - fly	38	i2_HQ_OkraNGS_c2276/f3p4/2447	i1_LQ_OkraNGS_c25970/f1p0/1843	i1_LQ_OkraNGS_c13850/f1p12/1685	i1_LQ_OkraNGS_c25286/f1p13/1991	i2_LQ_OkraNGS_c85466/f1p4/2064	i1_LQ_OkraNGS_c4761/f1p0/1882	i2_LQ_OkraNGS_c42294/f1p6/2642	i1_LQ_OkraNGS_c34958/f1p0/1932	i1_LQ_OkraNGS_c10505/f2p0/1973	i1_LQ_OkraNGS_c3923/f1p1/1906	i2_LQ_OkraNGS_c102254/f1p4/2035	i1_LQ_OkraNGS_c12906/f1p1/1901	i2_LQ_OkraNGS_c83939/f1p6/2538	i1_LQ_OkraNGS_c4976/f1p2/1629	i2_LQ_OkraNGS_c26738/f1p2/2285	i2_LQ_OkraNGS_c27002/f1p3/2764	i1_LQ_OkraNGS_c34870/f1p0/1795	i1_LQ_OkraNGS_c19053/f1p2/2019	i1_LQ_OkraNGS_c25431/f2p0/1958	i2_LQ_OkraNGS_c66533/f1p4/2130	i4_LQ_OkraNGS_c4902/f1p3/4489	i2_LQ_OkraNGS_c12808/f1p5/2228	i2_LQ_OkraNGS_c51028/f1p5/2127	i2_LQ_OkraNGS_c14089/f1p4/2639	i3_LQ_OkraNGS_c11371/f1p0/3227	i2_LQ_OkraNGS_c82825/f1p5/2139	i1_LQ_OkraNGS_c6897/f1p3/1931	i2_LQ_OkraNGS_c25643/f2p5/2572	i2_LQ_OkraNGS_c22367/f1p4/2789	i1_LQ_OkraNGS_c34795/f2p0/1944	i2_LQ_OkraNGS_c44612/f1p4/2041	i1_LQ_OkraNGS_c37329/f1p5/1863	i4_LQ_OkraNGS_c6645/f1p0/4908	i4_LQ_OkraNGS_c6181/f1p9/4392	i2_HQ_OkraNGS_c99518/f2p6/2170	i2_LQ_OkraNGS_c2686/f1p6/2684	i2_LQ_OkraNGS_c26619/f1p4/2318	i1_LQ_OkraNGS_c11083/f1p14/1914
ko04712	Organismal Systems; Environmental adaptation; Circadian rhythm - plant	473	i2_HQ_OkraNGS_c17692/f3p1/2931	i3_LQ_OkraNGS_c12472/f1p10/3405	i2_LQ_OkraNGS_c9378/f1p23/2700	i1_LQ_OkraNGS_c24911/f1p15/1609	i5_LQ_OkraNGS_c2975/f1p0/5060	i2_LQ_OkraNGS_c66601/f1p23/2772	i2_LQ_OkraNGS_c11663/f1p3/2488	i2_HQ_OkraNGS_c49011/f3p7/2330	i2_LQ_OkraNGS_c67660/f1p11/2835	i2_LQ_OkraNGS_c33713/f1p23/2598	i2_HQ_OkraNGS_c31331/f5p0/2396	i2_LQ_OkraNGS_c49620/f1p9/2898	i2_LQ_OkraNGS_c56543/f1p15/2524	i5_LQ_OkraNGS_c2312/f1p14/5593	i3_LQ_OkraNGS_c26502/f1p6/3016	i3_LQ_OkraNGS_c15503/f1p0/3011	i2_LQ_OkraNGS_c71427/f1p14/2684	i4_LQ_OkraNGS_c4889/f1p0/4973	i2_LQ_OkraNGS_c48572/f1p15/2561	i2_LQ_OkraNGS_c52677/f1p6/2249	i2_LQ_OkraNGS_c67368/f1p14/2768	i4_LQ_OkraNGS_c5885/f1p0/4258	i5_LQ_OkraNGS_c1468/f1p9/5243	i2_LQ_OkraNGS_c42006/f1p4/2910	i3_HQ_OkraNGS_c27448/f5p3/3153	i2_LQ_OkraNGS_c36961/f1p7/2474	i2_LQ_OkraNGS_c21216/f1p13/3121	i5_LQ_OkraNGS_c2513/f1p11/5380	i2_LQ_OkraNGS_c48492/f1p0/2997	i2_LQ_OkraNGS_c40762/f1p3/2707	i5_LQ_OkraNGS_c2852/f1p0/5339	i3_LQ_OkraNGS_c25381/f1p13/3183	i2_LQ_OkraNGS_c69791/f1p0/2691	i4_LQ_OkraNGS_c6680/f1p12/4554	i2_LQ_OkraNGS_c84683/f1p8/2865	i3_LQ_OkraNGS_c24614/f1p1/3696	i3_LQ_OkraNGS_c5224/f1p54/3202	i2_LQ_OkraNGS_c86900/f1p3/2839	i3_LQ_OkraNGS_c1784/f3p0/3147	i3_LQ_OkraNGS_c23341/f1p6/3113	i4_LQ_OkraNGS_c3056/f1p0/4948	i3_LQ_OkraNGS_c2923/f1p0/3748	i2_LQ_OkraNGS_c39193/f1p2/2548	i3_LQ_OkraNGS_c22233/f1p10/3100	i3_LQ_OkraNGS_c15225/f1p26/3004	i2_LQ_OkraNGS_c71082/f1p5/2942	i2_HQ_OkraNGS_c21994/f2p3/2643
ko04713	Organismal Systems; Environmental adaptation; Circadian entrainment	25	i2_LQ_OkraNGS_c39332/f1p0/2665	i0_LQ_OkraNGS_c432/f1p0/707	i1_LQ_OkraNGS_c18400/f3p55/1977	i1_LQ_OkraNGS_c36830/f1p0/1840	i0_LQ_OkraNGS_c1222/f1p11/731	i1_LQ_OkraNGS_c4613/f1p0/1916	i2_LQ_OkraNGS_c23468/f1p1/2502	i2_LQ_OkraNGS_c7179/f1p15/2816	i2_HQ_OkraNGS_c72585/f2p16/2036	i0_LQ_OkraNGS_c968/f1p13/669	i0_LQ_OkraNGS_c1316/f1p0/830	i1_LQ_OkraNGS_c27888/f1p0/1442	i1_LQ_OkraNGS_c29376/f1p0/1883	i2_LQ_OkraNGS_c84383/f1p5/2670	i2_LQ_OkraNGS_c81200/f1p16/2245	i2_LQ_OkraNGS_c33707/f1p0/2236	i2_LQ_OkraNGS_c18231/f1p0/2363	i3_HQ_OkraNGS_c17150/f4p0/3497	i1_LQ_OkraNGS_c4226/f1p7/1902	i1_LQ_OkraNGS_c46686/f1p0/1082	i1_HQ_OkraNGS_c7468/f2p2/1528	i0_LQ_OkraNGS_c631/f1p0/693	i1_LQ_OkraNGS_c6243/f1p19/1524	i0_LQ_OkraNGS_c1254/f1p23/785	i2_LQ_OkraNGS_c20831/f1p0/2394
ko04810	Cellular Processes; Cell motility; Regulation of actin cytoskeleton	235	i2_LQ_OkraNGS_c84258/f1p1/2911	i2_LQ_OkraNGS_c68111/f1p6/2211	i6_LQ_OkraNGS_c206/f1p0/6151	i4_LQ_OkraNGS_c2223/f1p0/4264	i2_LQ_OkraNGS_c64414/f1p1/2158	i5_LQ_OkraNGS_c2746/f1p2/6000	i2_LQ_OkraNGS_c84703/f1p0/2192	i3_LQ_OkraNGS_c28564/f1p19/3000	i2_LQ_OkraNGS_c102376/f1p1/2045	i5_LQ_OkraNGS_c1350/f1p3/5198	i3_HQ_OkraNGS_c14755/f2p0/3056	i2_LQ_OkraNGS_c83408/f1p1/2719	i2_LQ_OkraNGS_c13925/f1p10/3024	i4_LQ_OkraNGS_c1502/f1p14/4091	i2_LQ_OkraNGS_c56215/f1p0/2768	i3_LQ_OkraNGS_c9683/f1p0/3200	i5_HQ_OkraNGS_c276/f3p0/5959	i1_LQ_OkraNGS_c24038/f1p14/1588	i5_LQ_OkraNGS_c1798/f1p3/5641	i3_LQ_OkraNGS_c2562/f1p3/3135	i2_LQ_OkraNGS_c6209/f1p0/2242	i5_LQ_OkraNGS_c1340/f1p3/5437	i2_HQ_OkraNGS_c24966/f2p2/2388	i4_LQ_OkraNGS_c4645/f1p0/4940	i2_LQ_OkraNGS_c23537/f1p8/3027	i4_LQ_OkraNGS_c4141/f1p20/4708	i4_HQ_OkraNGS_c7523/f8p22/4618	i5_LQ_OkraNGS_c2556/f1p0/5670	i3_LQ_OkraNGS_c24628/f1p0/3637	i0_LQ_OkraNGS_c879/f1p0/755	i3_LQ_OkraNGS_c21600/f1p2/3146	i5_LQ_OkraNGS_c1689/f1p0/5402	i5_LQ_OkraNGS_c2291/f1p8/5228	i2_LQ_OkraNGS_c36966/f1p4/2384	i2_LQ_OkraNGS_c82417/f1p1/2842	i2_LQ_OkraNGS_c18144/f1p7/2223	i3_LQ_OkraNGS_c11925/f1p8/3521	i2_LQ_OkraNGS_c26501/f2p2/2548	i2_LQ_OkraNGS_c35219/f1p1/2568	i1_LQ_OkraNGS_c8721/f1p7/1535	i4_LQ_OkraNGS_c3622/f1p7/4458	i2_LQ_OkraNGS_c69060/f1p1/1886	i6_LQ_OkraNGS_c118/f1p0/6266	i2_LQ_OkraNGS_c68368/f1p6/3044	i4_LQ_OkraNGS_c1154/f1p0/4710	i2_LQ_OkraNGS_c5448/f1p10/2985	i2_LQ_OkraNGS_c68838/f1p14/2547
ko05111	Cellular Processes; Cellular community - prokaryotes; Biofilm formation - Vibrio cholerae	10	i2_LQ_OkraNGS_c59153/f1p2/2061	i1_LQ_OkraNGS_c12961/f1p3/1827	i2_LQ_OkraNGS_c6413/f1p2/2784	i1_LQ_OkraNGS_c40207/f1p8/1380	i3_LQ_OkraNGS_c5616/f1p13/3240	i1_LQ_OkraNGS_c15946/f1p10/1454	i2_LQ_OkraNGS_c66469/f1p1/2992	i2_LQ_OkraNGS_c9291/f1p2/2643	i3_LQ_OkraNGS_c6873/f1p0/3075	i2_LQ_OkraNGS_c19954/f1p2/2168
[truncated: 1,780 more columns]
